# Supplementary material for: Computer-aided prediction of antigen presenting cell modulators for designing peptide-based vaccine adjuvants
Source: J Transl Med. 2018 Jul 3;16:181. doi: 10.1186/s12967-018-1560-1 (PMC6029051; doi:10.1186/s12967-018-1560-1)
Supplement: Supplementary file 1 — Additional file 1: Table S1. Dataset (A-cell epitopes and non-epitope) used for training, testing and validation; including source of information. Table S2. The percent amino acid composition and difference in composition for A-cell epitopes, non-epitopes and human proteins including Students t-test with p-value and adjusted p-value. Table S3. The percent dipeptide composition and difference in composition in A-cell epitopes, non-epitopes and human proteins. Table S4. The percent tripeptide compositions of A-cell epitopes, non-epitopes and human proteins. Rows are sorted in decreasing order of values in the 5th column. Table S5. Motifs exclusively found in A-cell epitopes and their frequency of occurrence, sorted in the decreasing order of counts. Table S6. Motifs exclusively found in non-epitopes and their frequency of occurrence, sorted in decreasing order of counts. Table S7. Performance of various classifiers on the training–testing dataset and the independent dataset. Table S8. The performance of SVM-based A-cell epitope prediction models developed using various features; models were evaluating on training and independent datasets using fivefold cross-validation. [file 12967_2018_1560_MOESM1_ESM.xls]

## Sheet: S1
Table S1: Detail information about peptides (epitopes or non-epitopes) used in this study to create datasets (A-cell epitopes and Non-epitope).
Source of A-cell epitopes (Patent ID)	Sequence of A-cell Epitopes	Source of Non-epitope (Pubmed ID)	Sequence of Non-epitopes
US_8791061_B2	ACKCQ	20211283	AAAAHQNSAVAAAAAAAAASSGA
US_8124721_B2	ADTRDLGAVQNRFNSAIT	24913875	AAKAP
US_6228373	AIIKVYVYACIRRRRRRRRR		ADSGEGDFLAEGGGVR
US_8283324_B2	AIRVVRARLVRR		AEEEE
AU_705364_B2	AIVKLTVYACIRRRRRRRRR		AEEEL
AU_2004_271668_A1	AIVKLTVYDCIRRRRRRRRR		AEGTPGTPPKDATTSTALPP
EP_0519976_B1	APCA		AEKQ
US_2011_0008318_A1	APCCVP		AEVD
AU_1995_037133_A	APVIR		AEVL
US_7462360_B2	ARVPA		AFAE
US_2009_0221508_A1	AVPIG		AGAGARTPALAALAALGAPGP
US_2004_0001803_A1	AVPIR		AGAGRKDAGAGGGDVGAGGEDVGA
US_2010_0239611_A1	AVWKFVKRV		AGITPLFLTRQED
US_2013_0210741_A1	AVWTPCY		AGLATAGPGL
US_8722052_B2	CGHGNHGVH		AGPWTPEAAVEHPEA
US_8343475_B2	CPVIRH		AGSSSRAAACRPGRPRGGAPS
	CRIVPAC		AHEA
	CVVTGHGSHGVFV		AHTGEKPYGCQVCGKRFSKG
	DCICQ		AIYE
	DIIKLTVYDCIRRRRRRRRR		AKGDKGDAGEPGCPGSPGKDGTS
	DIVKLTVYACIRRRRRRRRR		ALALA
	DIVKLTVYDCIRRRRRRRRR		ALLSPYSYSTTAVVTNPKE
	DIVKLYVYDCIRRRRRRRRR		ALYE
	DIVKVTVYDCIRRRRRRRRR		ANATEFGLASGVFTR
	DLGAVQNRFNSAITN		APPAP
	DLPAKRGSAPGST		APVNVTTEVK
	EKGPCYR		AQPQ
	ELGPCYR		ARALSPAFELSQWSSTEYSTWTESRWK
	ELPLKRGRVPVE		ARLP
	EMFTILEEYFMYRGLLGLRIKRRRRRRRRR		ARSSLTSSQGIVAASGSETEDEDSMDI
	EMFTILEEYFMYRGLLGLRIRRRRRRRRR		ASNWEGAAPRVNPDPSLQGLGPSAPE
	EMFTILEEYFMYRGLLGLRRRRRRRRR		ASSENVTPGYIEHHCACAS
	EMFTILEEYFMYRGLLGLRRRRRRRRRR		ATAVA
	EMFTILEEYFMYRGLLRRRRRRRRR		ATLLE
	EMFTILEEYFMYRGLRRRRRRRRR		ATNAA
	EMFTILEEYFMYRGRRRRRRRRR		AVGGLGKLGKDAVEDL
	EMFTILEEYFMYRRRRRRRRRR		AVNK
	ERIVPAG		AVNKVV
	FCICK		AYLAPNNLKPVV
	FCLGPCP		AYLAPNNLKPVVA
	FGHGHGV		AYLAPNNLKPVVAEF
	FGPCI		CEVLLLESGGGLIQPGGSLRLSCKVSGLD
	FIVSAHGDHGV		CIRKIICPIGV
	FKLIL		CMKHVPASNIPGSHHMKHVPASSI
	FKLILA		CSETAQDFSPMFFGQDQSF
	FKLILAEY		DAID
	FLFGCILN		DDEVDVDGTVEEDLGK
	FLFGPCI		DECAGPAPCGPHGI
	FLFGPCILN		DEED
	FLFGPCILNRLME		DEPPQSPWDRVKDLATVY
	FQVVKIKVR		DFEV
	FRRWWKWFK		DFID
	FTILEEYFMYRGLLGLRIRRRRRRRRR		DFLAEGGGV
	FVMAPCF		DFLAEGGGVR
	GAVANRFNSAIT		DGLLE
	GAVQNAFNSAIT		DISI
	GAVQNRFNSAIT		DKTITEVDEEHV
	GAVQNRFNSAITNLG		DLIE
	GGIVPA		DMEI
	GIVPA		DMVSE
	GLKHPS		DPPAETQPQNPPAQPAPNAWQVIKGVLF
	GLYLIYSQVLFKGQG		DPPT
	GPCCPG		DQSLPSKPSSTLNVPSNPAQ
	GPCG		DSGEGDFLAEGGGVR
	GPCI		DSLLKDLFQDYERWVR
	GPCILN		DTASTGKTFPGFFSPMLGEF
	GPCILNR		DVIM
	GPLI		DVLVGSSMETLIQTRLSMLCIGTSLVFG
	GVP		DVMLE
	GVSGHGQHGVHG		DVSI
	HARIKPTARRLAWKYKGKFA		DYSGAGRDFL
	HARIKPTARRLAWKYKGKFW		EDKLGIRGSSTANLIFE
	HARIKPTARRLKWKYKGKFW		EDLSNLTTLHLRDNQIDTL
	HARIKPTFRRLAWKYKGKFW		EDLSQIGFPEGLT
	HARIKPTFRRLKWKYKGKFW		EDLT
	HGDSGHGQHGVD		EEEAEAETAKATPRLASTN
	HGHGVHG		EFLE
	HGHGVPL		EGDFLAEGGGVR
	HGNHGVLA		EGIAGVAVSSITKSQGSEWRY
	HGSDGHGVQHG		EGLASRLIEVGPSGAQFL
	HGVSGHGQHGVHG		EHALLAYTLGVK
	HGYTSHGAHGV		EIQKN
	HIVPA		EISSSDSADSCDSLNPPT
	HVLLTHTISRIAVSYQTKVNLL		EKAF
	HYRIKPTARRLAWKYKGKFW		EKPFVCKDCGRGFIQKSTFTL
	HYRIKPTARRLKWKYKGKFW		ELKDSPGVQHPAAAAAFPH
	HYRIKPTFRRLAWKYKGKFW		EMEE
	HYRIKPTFRRLKWKYKGKFA		ENVSGSTDGLVDSAGTGDLSYGYQ
	ICTCE		EPDS
	IFWRRIVIVKKF		EPGPLPV
	ILPWKWPWWPWRR		EQAGGDATENFEDVGHSTDAR
	IPCY		ESEG
	IRRVPA		ESEKK
	IRVP		ESVGKGAVHDVKDVL
	IRVPA		ESVGKGAVHDVKDVLDSVL
	IRVRVIWRK		ETTPAKGKKAAKVVPVKAKNVAED
	IRWRIRVWVRRI		EVLE
	ISGHGQHGVP		EVSL
	ISGPCPK		FASPNASGSGNTGAR
	ISGPCPL		FDTASTGKTFPGFF
	IVAAIHGQNHGV		FDTASTGKTFPGFFSPM
	IVVRRVIRK		FDTASTGKTFPGFFSPML
	IVVWRRQLVKNK		FDTASTGKTFPGFFSPMLGE
	IVWKIKRWWVGR		FDTASTGKTFPGFFSPMLGEF
	IWVIRRVWR		FFISEPLFKLSL
	IWVIWRR		FGIT
	IWWKWRRWV		FGLPGIARNTFV
	KCKLFKKMLMLALKKVLTTGLPALKLTK		FIEK
	KECCYV		FLAEGGGV
	KESIKVIIRGMMVRMKK		FLAEGGGVR
	KHP		FLEK
	KIVPA		FPTTKTYFPH
	KIWWWWRKR		FPVWEGGVCHHVKQSKSQTL
	KKDAIKKVDIRGMDMRRAR		FTSF
	KKQMMKRVDVRGISVKRKR		FVEL
	KKQVSRVKVWRK		FVELGTQPATQ
	KKRWVWIRY		GAGPGAVLSLGACCLALLQI
	KKSPIAPAIPWSR		GARPGPCEGLEGLAPATPGPSSSCK
	KLCCQM		GDFLAEGGGVR
	KLIL		GEGDFLAEGGGVR
	KLILA		GEGNAGLLGL
	KLILAEY		GFLAATPKGPNGAGHGGIHTIVTTK
	KNKAFAKMLMKALKKVTTAAKPLTG		GGAGVARGGAGGGP
	KPARVPS		GGGGPQPGVPSECSSH
	KPCCER		GGSVKETAAEEESRVLAPGAAPFGNF
	KPRAVP		GHGGN
	KPRP		GITPPCFNLFALFDAQAQVWLPPNHILEIP
	KQCVKVAMRGMALRRCK		GKGAS
	KQFRIRVRVIRK		GLHV
	KQFRNRLRIVKK		GLTE
	KQKLFAKMLMSALKKKTLVTTPLAGK		GLTVSQSGPSSGSGGQTSGLAV
	KRFRIRVRVIRK		GNGYAPDGPPGVRSR
	KRIMKLKMR		GNVRNVSEVSVEYLCSQ
	KRIVRRLVARIV		GPGGPGSPGGPMGHMGG
	KRSCFKVSMRGVSRRRCK		GPGSAAGSGAAASGGLG
	KRTAIKKVSRRGMSVKARR		GPSAGSQPGGAAAAGAEQPLSE
	KRWWKWIRW		GPSQLMRYVGQN
	KSKSFLKMLMKALKKVLTTGLPALIS		GQSSMSGYDQVLQENS
	KSKSFLKMLMLALKKVLTTGLPALIS		GSEDLEPLAGGSPEATSP
	KSRIVP		GSYAGSLAEPYEELEAE
	KSRIVPAIPVSLL		GTLSGIGTLDGFR
	KTKKFAKMLMMALKKVVSTAKPLAILS		GTRLVGATATSSPPPKARSNE
	KVIPS		HLSPIVHILMADIYLLLPPVLNPI
	KVP		HPLE
	KVVPS		HPLQIELLKLLQVLIVLEHHLGRAH
	KWKHALMKAHMLWHMIFHTALKPISS		HQVLFIADEIQTGLAR
	KWKKWAHSPRKVLTRIFHTALKPISS		HTGGWGTVQMSLTCGLKL
	KWKRGAHRFMKFLSTIFHTALKPISS		HWESASLL
	KWKSFLRTFKSPVRTIFHTALKPISS		IAQLEEELEEEQGNTELINDR
	KWKSFLRTFKSPVRTVFHTALKPISS		ICLGLSLGPRTRVQAEN
	KWKSLVMMFKKPARRIFHTALKPISS		IEAL
	KWKSYAHTIMSPVRLIFHTALKPISS		IHWESASLL
	KWKSYAHTIMSPVRLVFHTALKPISS		IILILL
	KYSFKLIL		IILISC
	KYSFKLILA		IILLILIL
	KYSFKLILAE		IILLLLI
	KYSFKLILAEY		ILAIYAGAIKSS
	LACCVV		ILAPLLASCVALGKLLNLSGP
	LASLHGQHGV		ILILEP
	LFGPCIL		ILILIII
	LFKGQGCPSTHVLLTHTISRI		ILIPLL
	LIQRIRVRNIVK		ILLLLLL
	LLCRIVPVIPWCK		ILLLLLLLL
	LLFAPCI		ILLLLLLLLL
	LLFDPCI		ILLPQP
	LLFGICI		INEQWLLTTAKNL
	LLFGPCI		IPGGLSEAKPATPEIQE
	LLFGPCIL		IPGLF
	LLFGPCILN		IPLT
	LLFGPCILNR		IQYLREGYNEPADGPSEKDLN
	LLFGPCILNRLME		IRGSLFSPRRNSRTS
	LLFIPCI		ISWYDNEFGYSNRVVDL
	LLFRPCI		ITAALRDLFDS
	LLFWPCI		ITSE
	LLYSPCF		KAFQ
	LRCPIAPVIPVCKK		KDNTYLGKVARPGS
	LRIRVIVWR		KGLK
	LRIRWIFKR		KGPAPKMLGNELCSVCGDKA
	LRWWWIKRI		KKNQN
	LSRIAPAIPWAKL		KKPH
	LVRAIQVRAVIR		KKQQQIEIK
	MFTILEEYFMYRGLLGLRIRRRRRRRRR		KKRW
	NLPDLKKPRVPATS		KLLLLLL
	PARVP		KPWGNPKGLRKTGIGVRHEGRESLGKT
	PDCCIP		KYFDQVDISNGLDWSLDHK
	PGCCGP		LCPEHIDQAP
	PSLTGHGFHGVYD		LDLSDSTSVASFPS
	PSVPGS		LDRDTFSKSDPICVLYVQGVGNK
	PVCCIG		LEEYTKKLNTQ
	RAAFKWAWAWWRRK		LEKGLDGAKKAVGGLGKLGKDAVEDL
	RAPYWPWAWARPRK		LFDL
	RAVPA		LFQNPAVQFHSKELYVAADEASIAPI
	RCSGCCN		LGLEKTAFRIYAVSTLLLFLLF
	RFWKVRVKYIRF		LGLVPCGAVGVQLSEIQD
	RGVPA		LHIL
	RHCIRRVSMRGIIMRRCK		LHLI
	RHVPA		LIIISC
	RIGPA		LIILEP
	RIHPA		LILILLI
	RIIPA		LILILLLLL
	RIKWIVRFR		LILLCS
	RIP		LILLILP
	RIPA		LILLSC
	RIPPA		LIPLLN
	RIPVA		LKPKKAPTKKGEKVSKGEKGR
	RIVPA		LLGLGPEAAAPGKR
	RIVPAC		LLIIIL
	RIVPAIPVSLL		LLIISC
	RIVPF		LLILEP
	RIVPG		LLILLLLL
	RIVPGGA		LLILLLLLL
	RIVPH		LLLLLIIIL
	RIVPK		LLLLLLIII
	RIVPL		LLLLLLLIL
	RIVPP		LLLLLLLL
	RIVPPA		LLLLLLLLI
	RIVPS		LLLLLLLLLL
	RIVPW		LLLLSC
	RIWPA		LLSLCPAPYSGPGLRPTLAFA
	RKMVKVDVRGIMIRKDRR		LLSS
	RKRLKWWIY		LLTSIPVSTTPVASP
	RKVPA		LPGEGNAGL
	RKWIWRWFL		LQSFPEP
	RLARIVVIRVAR		LREGMSVLVHSAGGGVGQAVAQLC
	RLVPA		LSALEEYTKKLNTQ
	RPAWKYWWPWPWPRRK		LSAVERGPGGGRRGGFRS
	RPRYPWWPWWPYRPRK		LSGSPL
	RPVPA		LSWKELR
	RRAR1VPAIPVARR		LTSE
	RRARIVPAIPVARR		LVERSTLGSATIPYELPPH
	RRAWWKAWWARRK		LVST
	RRDCRRVMVRGIDIKAK		LYPLGLCSGPQAGQSESVR
	RREAIRRVAMRGRDMKRMRR		MELTGATQSGEKSQTVGLARDTV
	RRIVKKFQIVRR		MEVGPATETFVLELRC
	RRIVPA		MGMAPSGHAQSSSPAEGKPR
	RRMCIKVCVRGVCRRKCRK		MLTELEKALNSIIDVYHKYSL
	RRP		MLVKETGITVFGVCLVYDLF
	RRRWKWAWPRRK		NIGKDLSKVSMPVQLNE
	RRVIVKKFRIRR		NINLFVVDEVHLIGGENGPVLEVICSR
	RRVP		NLILILL
	RRWIVWI		NLLIIIL
	RRWVVWRIVQRR		NLLLDEDNNI
	RSDLGAVQNRFNSAI		NNTP
	RSVPA		NRGDSTFESKSY
	RTCVKRVAMRGIIRKRCR		NTVSST
	RVIPA		PADLPAE
	RVP		PAKK
	RVPA		PEGLP
	RVPS		PESLLGSMLEKK
	RVPSLL		PGDRDPPTRGEESRRRPTG
	RWRRWKWWL		PGGNLGLSPGGNGAAGGGGPPA
	RWWRIVI		PIGPPGPRGRSGETGPA
	SELPGLKHPCVPGS		PIQAAPGPSSAPIP
	SFKLIL		PKAPP
	SFKLILA		PLATT
	SFKLILAE		PLEEVPED
	SFKLILAEY		PLGSGAIAGNPLGVDR
	SGHGAVHGVM		PPAAK
	SGHGQHGV		PPAAL
	SIVPA		PPEVSNPSKPGR
	SLPIKHDRLPATS		PPKR
	SPVIRH		PQGVT
	SRIVP		PQTSSQDDFDVYSGTPTK
	SRIVPA		PRPS
	SVP		PSHLRSHPEAAWSGSKGAIM
	THGQHGV		PTKK
	TILEEYFMYRGLLGLRIRRRRRRRRR		PTLPA
	TTLGPVKRDSIPGE		PTPLPTPVPP
	VCGCR		PTSSTTSTISPAQKVM
	VCICQ		PVKIESSSPSVTEGQTLDL
	VDARDLGAVQNRFNSAIT		PVLESFKVSFL
	VDTADLGAVQNRFNSAIT		PVTVTRTTITT
	VFLRRIRVIVIR		PVTVTRTTITTTT
	VFWRRIRVWVIR		QAVSQKRRVDTKLKFTLEPSLG
	VIWIRWR		QEMVDIGTWGTSEQ
	VLIRWNGKK		QGYENTPIMVCVDGIVFSKPDLVTCLEQ
	VQFRIRVIVIRK		QIADLMEEKFRGDAGLGKLIKIF
	VQLRAIRVRVIR		QLIVKWNPPSLPNGNLSYYIV
	VQLRIRVAV		QNGLVPIVEPEVIPDG
	VQLRIRVAVIRA		QPRILESETTESSAGVIVTSGQSAR
	VQLRIWVRR		QQNKN
	VQLRRIRVWVIR		QQPDLIINGVPLPETENYSFD
	VQNRFNSAITNLGNT		QRPHGEGTHRRGARGRL
	VQRWLIVWRIRK		QSPN
	VQWRAIRVRVIR		QVQLRESGPRLVKPSETL
	VQWRIRVRVIKK		RALLLCAVLALSHTANPCCSHPCQNRG
	VQWRRIRVWVIR		RAVPPNNSNAAEDDLPTVELQGVVPR
	VRLIVAVRIWRR		RDTAAIFLIFSIFII
	VRLRIRVAV		RIHWESASLL
	VRLRIRVAVRRA		RIYSVNAHWEHGDLRFTRIQDPQR
	VRLRIRWWVLRK		RKFYSWDECMNLREVKSL
	VSGHGQHGVH		RSLWLDP
	VSIIKPARVPSLL		RTDCTISWGGPAGPDCTTSWNPGLHA
	VVLKIVRRF		RTPTNYFIVNLAMADLL
	WIRVIRW		RTTSGPVATSGPAYSPGPASP
	WIVIWRR		SAFE
	WNRVKWIRR		SALEEYTKKLNTQ
	WPCG		SCLPRTLVPACRGLPLSSVPSSPASRP
	WRWRVRVWR		SCSF
	WRWWKIWKR		SEAEDASLLSFMQGYMK
	YAMSGHGHGVPI		SEAEDASLLSFMQGYMKHAT
	YSFKLIL		SEVPGSQASPNPVPGDGLHRAGFDAFM
	YSFKLILAE		SFNHFDKDHGGALGPEE
	YSFKLILAEY		SFPTTKTYFPH
			SGEGDFLAEGGGV
			SGEGDFLAEGGGVR
			SGLRGQVTWYRNNSEPVFLL
			SGRQ
			SHALQLNNRQI
			SHTT
			SIPANIGSLCVSFLQAKKE
			SLAAAWPQ
			SLPGQVVALSSILSGILLMAFPVTSIFH
			SMGGE
			SPEP
			SPET
			SPIL
			SPLFMGKVVNPTQ
			SPMYSIITPNILR
			SPMYSIITPNILRLESEET
			SPTSS
			SRSRSLDIQPSSEGLGPTSEP
			SSPPPA
			SSSYSKQFTSST
			SSSYSKQFTSSTS
			SSSYSKQFTSSTSY
			SSSYSKQFTSSTSYNRGDSTFES
			SSTGT
			SSTSPASPPGSIGDGWPRA
			SSYSKQFTSSTSY
			STKK
			STVTTT
			SVNQ
			SVSE
			SVTTG
			SVWGPLGGLVRTPSVQSLGSDP
			SWNSGALTSGVHTFPAVL
			SYSKQFTSST
			SYSKQFTSSTSY
			TAAAAAGAVGPP
			TASTGKTFPGFFSPMLGEF
			TATSEYQTFFNPR
			TEDL
			TGIFTDQVLSVLKGEE
			THRIHWESASLL
			TIVS
			TKLSPGTPALFSEAAAHLKKL
			TLFG
			TLKALDLLSALILACGSRLLR
			TPIVPVVPPT
			TPLTE
			TPTLP
			TSEE
			TSET
			TTNSSRGTNSTLAKITTSAKTTMK
			TTSQGPRRTMGSQTVTASPSNARDSSAGPE
			TVGDVNTDRPG
			TVSI
			TVTF
			TYVPKEFNAET
			VDKALELLKMALETTPT
			VHLLGYSLGAHAAGIAGSL
			VILHLKEDQTEYLEER
			VIPLNGTIMPCDAVLING
			VIPPA
			VKEASLSSLTAPTQAPMSNSPSKPS
			VKQILEAVAYLHENGIVHR
			VPIVEPEVIPDGDHDL
			VPIVEPEVIPDGDHDLE
			VQCQSYGGVSSGGSSGGGSGCFS
			VSEAHQPQEPPDVLLSVH
			VSSGSAASATPDTPTL
			VSSPS
			VSTWDGSVRTPGGRVKEGG
			VSWNSGALTSGVHTF
			VSWNSGALTSGVHTFPAVL
			VSWNSGALTSGVHTFPAVLQSSGL
			VTSM
			VVSLLR
			VVSST
			WLLAAAGVEFEEK
			WNSLAVLPDAAFRGLGSLRE
			YAINPERFREEFEGPPLPP
			YLAPNNLKPVVAEF
			YVGGIQEGAVTPAGVVNK

## Sheet: S2
Table S2: The percent amino acid composition and difference in composition for A-cell epitopes, non-epitopes and human proteins including Students t-test with p-value and adjusted p-value.
Residue Type	Average percentage Composition			Compositional difference in Epitopes and Non-epitopes			Compositional difference in Epitopes and Human Proteins
	Epitopes	Non-epitopes	Human Proteins	Difference	P-value	Adjusted p-value	Difference	P-value	Adjusted p-value
Arg	15.713	2.618	5.82541	13.095	1.75827e-39	3.52e-38	9.88759	1.22142e-26	2.44284e-25
Glu	1.179	7.795	6.76053	-6.616	1.66043e-24	3.32e-23	-5.58153	2.67171e-82	5.34342e-81
Thr	1.619	6.94	5.19284	-5.321	7.0367e-18	1.408e-16	-3.57384	3.24195e-44	6.4839e-43
Ser	3.442	9.543	8.01572	-6.101	3.58992e-17	7.18e-16	-4.57372	1.78325e-30	3.5665e-29
Asp	0.881	3.893	4.54125	-3.012	3.71533e-12	7.44e-11	-3.66025	1.01855e-60	2.0371e-59
Val	10.492	5.69	6.00386	4.802	2.78769e-11	5.58e-10	4.48814	6.49297e-14	1.29859e-12
Trp	4.331	0.714	1.31364	3.617	5.21224e-10	1.042e-08	3.01736	9.27553e-08	1.85511e-06
Leu	7.165	14.155	10.0871	-6.99	7.91484e-10	1.582e-08	-2.92212	5.06172e-07	1.01234e-05
Ile	10.408	5.849	4.34663	4.559	1.23883e-09	2.48e-08	6.06137	7.97556e-29	1.59511e-27
Cys	4.349	1.046	2.51867	3.303	1.75772e-08	3.52e-07	1.83033	0.000956283	0.0191257
Lys	7.12	4.31	5.69249	2.81	5.08896e-05	0.001018	1.42751	0.00672055	0.134411
Asn	1.192	2.73	3.45404	-1.538	6.35409e-05	0.00127	-2.26204	9.51561e-21	1.90312e-19
Gln	1.441	2.743	4.60619	-1.302	0.000425971	0.00852	-3.16519	6.11608e-39	1.22322e-37
Gly	5.713	8.125	6.72088	-2.412	0.00307112	0.0614	-1.00788	0.0792053	1
His	2.769	1.638	2.60122	1.131	0.0185433	0.37	0.167775	0.682193	1
Ala	6.507	7.907	7.20699	-1.4	0.0674122	1	-0.699993	0.154445	1
Tyr	1.772	1.374	2.78838	0.398	0.175673	1	-1.01638	2.73831e-05	0.000547662
Pro	9.147	8.316	6.23023	0.831	0.343129	1	2.91677	8.68088e-06	0.000173618
Met	1.177	1.081	2.27955	0.096	0.714401	1	-1.10255	1.44098e-08	2.88196e-07
Phe	3.58	3.534	3.81438	0.046	0.925394	1	-0.234383	0.483719	1

## Sheet: S3
Table S3: The percent dipeptide composition and difference in composition in A-cell epitopes, non-epitopes and human proteins.
Dipeptide	A-cell Epitopes	Non-epitopes	Human proteins	Compositional difference in A-cell Epitopes and Human proteins	Compositional difference in A-cell epitopes and non-epitopes
VP	4.61222	0.354397	0.361772	4.25045	4.25782
RR	4.47611	0.100249	0.484552	3.99156	4.37586
RI	3.58877	0.0982519	0.247053	3.34171	3.49052
IV	2.81828	0.286319	0.250252	2.56803	2.53196
PA	2.84299	1.01802	0.513985	2.32901	1.82497
RV	2.51246	0.0953247	0.321912	2.19054	2.41713
IR	2.42192	0.060761	0.231954	2.18996	2.36116
PC	2.06478	0.0902935	0.132137	1.93265	1.97449
HG	1.8315	0.139499	0.154201	1.67729	1.692
CI	1.6226	0.0355948	0.0969738	1.52563	1.58701
VI	1.39396	0.26541	0.293071	1.10089	1.12855
IL	1.56301	1.81254	0.471751	1.09126	-0.249529
GP	1.42543	0.784068	0.443047	0.982386	0.641365
WR	1.04982	0.012987	0.0844952	0.965321	1.03683
IP	1.15552	0.490369	0.2534	0.902118	0.665149
RW	0.93021	0.113886	0.076972	0.853238	0.816324
LI	1.23988	1.78012	0.404505	0.835374	-0.540241
GV	1.13905	0.741096	0.363179	0.77587	0.397953
VR	1.04335	0.291732	0.29896	0.744394	0.751622
FK	0.909295	0.049587	0.177316	0.731979	0.859708
KL	1.21224	0.267678	0.49215	0.720086	0.944558
WW	0.737839	0	0.0231396	0.7147	0.737839
WK	0.713026	0.0532805	0.0867843	0.626242	0.659746
IW	0.617239	0	0.0570508	0.560189	0.617239
WI	0.601095	0	0.0610977	0.539997	0.601095
KW	0.597272	0.012987	0.0622964	0.534976	0.584285
CC	0.64481	0.0236597	0.122175	0.522634	0.62115
VW	0.582469	0.0349948	0.075095	0.507374	0.547474
GH	0.649669	0.118649	0.171612	0.478057	0.53102
LF	0.823603	0.483465	0.364051	0.459553	0.340138
KV	0.772521	0.186652	0.332445	0.440076	0.585869
WP	0.464862	0.0515377	0.0608653	0.403997	0.413325
AI	0.673243	0.284356	0.282037	0.391206	0.388887
FG	0.621915	0.27967	0.232837	0.389077	0.342245
AV	0.877875	0.596301	0.493827	0.384048	0.281574
PV	0.73842	0.447538	0.369786	0.368634	0.290882
AR	0.759944	0.303603	0.39344	0.366504	0.456342
KR	0.713016	0.219177	0.347039	0.365977	0.49384
RK	0.74263	0.0625351	0.382029	0.360601	0.680094
WV	0.427226	0.0173169	0.0825775	0.344649	0.409909
VQ	0.594161	0.139101	0.261152	0.333009	0.455059
KP	0.64723	0.322912	0.324437	0.322792	0.324318
IK	0.533957	0.0775065	0.244946	0.289011	0.456451
PW	0.358548	0.0438208	0.0817205	0.276827	0.314727
CY	0.3388	0	0.0694024	0.269398	0.3388
VK	0.585652	0.247418	0.322237	0.263415	0.338234
IC	0.382515	0.0640026	0.121338	0.261176	0.318512
NR	0.427656	0.0876156	0.181712	0.245943	0.34004
SF	0.5496	0.402338	0.311477	0.238123	0.147262
FW	0.264856	0	0.0561202	0.208736	0.264856
EY	0.355754	0.132782	0.148959	0.206795	0.222972
QH	0.330495	0.0144312	0.12411	0.206385	0.316064
KY	0.364007	0.0274182	0.160751	0.203255	0.336588
PI	0.378521	0.302878	0.181178	0.197344	0.0756434
RF	0.395649	0.0393948	0.19846	0.197189	0.356254
CQ	0.311475	0.0354649	0.121626	0.189849	0.27601
CP	0.336698	0.079626	0.156239	0.180459	0.257072
CG	0.407102	0.103849	0.228313	0.178788	0.303252
YR	0.344243	0.0136701	0.166473	0.177769	0.330572
AW	0.268252	0.0603974	0.0921848	0.176068	0.207855
PS	0.714023	0.542969	0.546156	0.167867	0.171054
HP	0.336695	0.154047	0.173351	0.163345	0.182648
AC	0.319528	0.0640649	0.156381	0.163147	0.255463
LA	0.89502	1.00442	0.734083	0.160936	-0.109396
KH	0.295164	0.0362571	0.138772	0.156392	0.258907
CK	0.287682	0.0330857	0.1323	0.155382	0.254596
FR	0.354669	0.0891974	0.203859	0.15081	0.265471
DC	0.254311	0.0337662	0.105716	0.148595	0.220545
RP	0.50063	0.222971	0.352095	0.148534	0.277658
YS	0.367164	0.379405	0.222059	0.145105	-0.0122413
KF	0.31143	0.0394519	0.169365	0.142064	0.271978
VC	0.291157	0.0772883	0.158762	0.132395	0.213869
RG	0.509403	0.280268	0.392694	0.116709	0.229136
FN	0.240954	0.0728078	0.133216	0.107738	0.168146
WA	0.198449	0	0.0936657	0.104783	0.198449
CV	0.241682	0.0488442	0.141286	0.100396	0.192838
GC	0.26542	0.0372805	0.165797	0.0996228	0.228139
KK	0.573777	0.761519	0.476239	0.0975384	-0.187742
GQ	0.367328	0.142	0.275436	0.0918922	0.225328
CR	0.240141	0.0229766	0.151932	0.0882086	0.217164
FM	0.157184	0.0615377	0.0728149	0.0843687	0.0956459
RL	0.636075	0.207101	0.555093	0.0809821	0.428974
RA	0.502603	0.0786	0.424084	0.0785193	0.424003
MR	0.191348	0.023613	0.112845	0.0785023	0.167735
MY	0.144069	0.0360753	0.0658616	0.0782072	0.107994
VH	0.225616	0.169257	0.156155	0.0694617	0.0563593
QN	0.240954	0.212605	0.172032	0.0689223	0.0283489
RH	0.2324	0.00998961	0.163837	0.0685633	0.22241
LR	0.669849	0.341416	0.614807	0.0550421	0.328434
MF	0.131459	0.0144312	0.0779088	0.0535502	0.117028
AP	0.498525	0.686034	0.454268	0.0442563	-0.187509
VA	0.480052	0.321387	0.439697	0.0403552	0.158665
TH	0.175905	0.0398468	0.138095	0.0378095	0.136058
QW	0.0894197	0.0316338	0.0553811	0.0340386	0.0577859
HT	0.199584	0.195896	0.167424	0.0321593	0.0036875
WF	0.0819672	0	0.05105	0.0309172	0.0819672
CF	0.128577	0.020761	0.0982137	0.0303633	0.107816
WN	0.0819672	0.0966026	0.0546587	0.0273085	-0.0146354
FC	0.136613	0	0.11087	0.025743	0.136613
NH	0.11763	0.0251896	0.0920436	0.0255859	0.0924399
RC	0.158213	0.0173169	0.132711	0.0255024	0.140896
FH	0.132239	0.0200104	0.108337	0.0239027	0.112229
VV	0.429649	0.390361	0.405834	0.0238152	0.0392881
GI	0.298751	0.336808	0.278808	0.019943	-0.038057
CE	0.147541	0.0200987	0.132541	0.0150003	0.127442
IM	0.105784	0.125148	0.0931113	0.0126723	-0.0193644
IG	0.229508	0.180171	0.217031	0.0124776	0.0493368
LK	0.558843	0.330416	0.546496	0.0123465	0.228427
MM	0.0644328	0	0.0527885	0.0116443	0.0644328
VY	0.182623	0.057213	0.171303	0.0113203	0.12541
LN	0.340098	0.256234	0.33058	0.00951791	0.0838646
YF	0.144069	0.0854987	0.13599	0.00807836	0.0585702
YW	0.0470787	0	0.0414468	0.00563187	0.0470787
HV	0.150403	0.146449	0.146411	0.00399254	0.00395393
KI	0.275708	0.0635039	0.272371	0.0033372	0.212204
KM	0.13803	0.0299039	0.135013	0.00301664	0.108126
YK	0.155302	0	0.153907	0.00139414	0.155302
MK	0.149954	0.0637844	0.149415	0.000538756	0.0861697
VM	0.124682	0.0822519	0.124947	-0.000265026	0.04243
WC	0.0273213	0	0.0276072	-0.000285914	0.0273213
TI	0.228534	0.226049	0.240315	-0.0117806	0.00248508
QM	0.0837902	0.0152779	0.0965295	-0.0127393	0.0685122
HY	0.069023	0	0.082432	-0.013409	0.069023
WT	0.0546459	0.0285429	0.0694943	-0.0148484	0.026103
YD	0.1136	0.0472208	0.128858	-0.0152584	0.0663792
WH	0.0131148	0	0.0312098	-0.018095	0.0131148
KC	0.112328	0	0.137416	-0.0250886	0.112328
MC	0.0182164	0	0.0433693	-0.0251529	0.0182164
HM	0.0262295	0.0275273	0.0529764	-0.0267469	-0.00129776
MW	0	0	0.027792	-0.027792	0
AH	0.131148	0.176868	0.16122	-0.0300728	-0.04572
CN	0.0546459	0	0.0848437	-0.0301978	0.0546459
WM	0	0	0.0311444	-0.0311444	0
IT	0.217534	0.37499	0.24911	-0.0315756	-0.157455
HA	0.0993934	0.101748	0.133078	-0.0336845	-0.00235461
IS	0.327092	0.339686	0.361072	-0.0339798	-0.0125939
HI	0.0819672	0.135688	0.11671	-0.0347425	-0.0537211
IH	0.111774	0.0957636	0.147292	-0.035518	0.0160101
CT	0.0819672	0.0207792	0.117548	-0.0355807	0.061188
CW	0	0	0.0371803	-0.0371803	0
PR	0.333797	0.28059	0.371355	-0.0375584	0.0532071
YA	0.107803	0.0852	0.146726	-0.0389228	0.0226033
WY	0	0.0299039	0.0393998	-0.0393998	-0.0299039
CM	0	0.0265714	0.0394355	-0.0394355	-0.0265714
CA	0.109289	0.0588286	0.1489	-0.0396117	0.05046
HW	0	0.13334	0.0396792	-0.0396792	-0.13334
LM	0.145518	0.0563325	0.18588	-0.0403617	0.0891856
GM	0.0774164	0.0249636	0.11849	-0.0410738	0.0524528
EM	0.1062	0.106558	0.148111	-0.0419111	-0.000358442
II	0.202862	0.905587	0.244966	-0.0421036	-0.702725
YV	0.125305	0.0870597	0.168008	-0.0427033	0.0382452
QF	0.0894197	0.176826	0.132894	-0.0434746	-0.0874063
TC	0.101252	0.0248987	0.146815	-0.0455629	0.0763538
NS	0.240954	0.191358	0.286732	-0.0457777	0.0495957
MH	0	0	0.0462599	-0.0462599	0
NW	0	0.0103896	0.0482288	-0.0482288	-0.0103896
RM	0.0559639	0	0.108169	-0.0522054	0.0559639
IF	0.149479	0.110636	0.203278	-0.0537994	0.0388423
AM	0.0868393	0.0162338	0.14229	-0.0554504	0.0706056
YM	0	0.0299039	0.0560853	-0.0560853	-0.0299039
WQ	0	0.00962078	0.0560983	-0.0560983	-0.00962078
MI	0.0324	0	0.0887757	-0.0563757	0.0324
HD	0.0273213	0.0665351	0.0837017	-0.0563804	-0.0392138
HC	0.0192852	0.0144312	0.0773418	-0.0580566	0.00485408
SR	0.394393	0.170416	0.45426	-0.0598664	0.223978
PH	0.0819672	0.206488	0.142444	-0.0604773	-0.124521
WS	0.0273213	0.0380909	0.0889472	-0.0616259	-0.0107696
DM	0.0354721	0.151514	0.0972143	-0.0617421	-0.116042
WL	0.0707902	0.0955351	0.132717	-0.0619271	-0.0247449
DW	0	0.0144312	0.0634081	-0.0634081	-0.0144312
KG	0.249761	0.357517	0.315865	-0.0661044	-0.107756
WD	0	0.044987	0.0680544	-0.0680544	-0.044987
RY	0.0880623	0.0366	0.158533	-0.0704707	0.0514623
EW	0	0.012987	0.0727194	-0.0727194	-0.012987
CH	0	0.0136701	0.0734699	-0.0734699	-0.0136701
TW	0	0.0580701	0.0744016	-0.0744016	-0.0580701
YH	0	0.012987	0.0756958	-0.0756958	-0.012987
FA	0.128544	0.127075	0.204337	-0.0757931	0.00146894
NM	0	0	0.0774449	-0.0774449	0
QC	0.0204918	0.0118052	0.0981198	-0.077628	0.00868661
DH	0.0327869	0.0642156	0.110573	-0.0777863	-0.0314287
FT	0.130954	0.310257	0.209311	-0.0783571	-0.179303
YC	0	0	0.0790225	-0.0790225	0
HN	0	0	0.0816161	-0.0816161	0
MS	0.0873672	0.0547117	0.169567	-0.0821998	0.0326555
MV	0.0602689	0.0945351	0.143155	-0.0828858	-0.0342662
NC	0	0	0.0845161	-0.0845161	0
WE	0	0.1574	0.0853081	-0.0853081	-0.1574
WG	0	0.0680052	0.0859308	-0.0859308	-0.0680052
IY	0.0644033	0.145148	0.150746	-0.0863429	-0.0807448
GW	0	0.0297091	0.0864816	-0.0864816	-0.0297091
MQ	0	0.0299039	0.0893071	-0.0893071	-0.0299039
EC	0.0655738	0.052574	0.157254	-0.0916798	0.0129997
ML	0.116131	0.208532	0.208004	-0.0918727	-0.0924013
MN	0	0.0152779	0.0924043	-0.0924043	-0.0152779
TN	0.070259	0.132618	0.162773	-0.0925136	-0.0623592
HH	0	0.0502182	0.0962693	-0.0962693	-0.0502182
TM	0	0.0202494	0.0976768	-0.0976768	-0.0202494
PM	0	0.163834	0.0989084	-0.0989084	-0.163834
SM	0.0385705	0.237906	0.137564	-0.0989936	-0.199336
CD	0	0.0305558	0.101863	-0.101863	-0.0305558
FV	0.122951	0.17646	0.22489	-0.101939	-0.0535089
KS	0.264479	0.125758	0.366578	-0.102099	0.13872
KQ	0.141243	0.298306	0.24585	-0.104607	-0.157064
MD	0.0182164	0.00998961	0.123296	-0.10508	0.00822678
FD	0.0546459	0.268577	0.160505	-0.105859	-0.213931
PG	0.436318	0.887039	0.542437	-0.106119	-0.450721
YN	0	0.0247922	0.107127	-0.107127	-0.0247922
QY	0	0.012987	0.107298	-0.107298	-0.012987
YI	0.0298066	0.0274182	0.138221	-0.108414	0.00238838
YY	0	0.012987	0.109353	-0.109353	-0.012987
MP	0	0.0315117	0.111022	-0.111022	-0.0315117
YQ	0.0156131	0.0329377	0.126644	-0.111031	-0.0173245
FI	0.0874328	0.261862	0.199075	-0.111642	-0.17443
NY	0	0.0292208	0.111681	-0.111681	-0.0292208
DI	0.124987	0.15526	0.238303	-0.113316	-0.0302729
FQ	0.0707902	0.114286	0.184465	-0.113675	-0.0434956
HF	0	0.0162338	0.114459	-0.114459	-0.0162338
LW	0.0131148	0.0432909	0.129503	-0.116388	-0.0301762
SV	0.347908	0.478982	0.464629	-0.116721	-0.131074
YT	0.0327869	0.0912104	0.149688	-0.116901	-0.0584235
SW	0	0.155138	0.116925	-0.116925	-0.155138
TA	0.25497	0.450184	0.372342	-0.117371	-0.195214
MT	0	0	0.117401	-0.117401	0
PF	0.0819672	0.0233766	0.199709	-0.117741	0.0585906
VS	0.347879	1.13621	0.467311	-0.119432	-0.788329
YP	0.021859	0.0144312	0.142359	-0.1205	0.00742785
PY	0.0470787	0.0717532	0.168192	-0.121113	-0.0246746
TF	0.0952525	0.375169	0.220438	-0.125185	-0.279916
GN	0.111243	0.293486	0.237385	-0.126142	-0.182243
HK	0	0.0274182	0.126353	-0.126353	-0.0274182
ME	0.0546426	0.223706	0.181868	-0.127225	-0.169064
HE	0	0.111	0.127381	-0.127381	-0.111
AE	0.335938	1.05248	0.466204	-0.130267	-0.71654
SG	0.436807	0.875247	0.56844	-0.131633	-0.43844
FY	0	0.0152779	0.133981	-0.133981	-0.0152779
HQ	0	0.0444	0.135258	-0.135258	-0.0444
ND	0	0.012987	0.136701	-0.136701	-0.012987
PT	0.155302	0.717712	0.295239	-0.139938	-0.56241
VF	0.113164	0.0651351	0.253945	-0.140781	0.0480289
NN	0	0.249262	0.140913	-0.140913	-0.249262
EH	0	0.131187	0.142033	-0.142033	-0.131187
DY	0	0.0461766	0.14206	-0.14206	-0.0461766
GA	0.354511	0.696678	0.49741	-0.142899	-0.342166
MG	0	0.141673	0.143722	-0.143722	-0.141673
TY	0	0.100787	0.14473	-0.14473	-0.100787
PK	0.136613	0.266047	0.283253	-0.14664	-0.129434
QV	0.124016	0.148021	0.271286	-0.147269	-0.0240044
NF	0	0.0233766	0.147727	-0.147727	-0.0233766
MA	0.0877475	0.0670519	0.235928	-0.14818	0.0206956
SI	0.155	0.428678	0.303388	-0.148388	-0.273678
LC	0.0928951	0.183465	0.241661	-0.148766	-0.0905699
VD	0.124095	0.272291	0.276012	-0.151917	-0.148196
DN	0	0.0795039	0.152112	-0.152112	-0.0795039
FL	0.306154	0.614387	0.459109	-0.152955	-0.308233
RN	0.0596131	0.0720701	0.213224	-0.153611	-0.012457
GY	0.0327869	0.144771	0.186657	-0.15387	-0.111985
HR	0.0131148	0.0642675	0.167717	-0.154602	-0.0511528
QI	0.0298066	0.145247	0.185095	-0.155289	-0.11544
IQ	0.0596131	0.218171	0.215056	-0.155443	-0.158558
NQ	0	0.165945	0.155469	-0.155469	-0.165945
NT	0.0234197	0.316852	0.180245	-0.156825	-0.293432
SH	0.0601082	0.188483	0.217355	-0.157247	-0.128375
IA	0.0954754	0.120847	0.254221	-0.158746	-0.0253713
AN	0.0298066	0.0592078	0.190535	-0.160728	-0.0294012
NA	0.0298066	0.229603	0.192042	-0.162236	-0.199796
AY	0	0.114842	0.162389	-0.162389	-0.114842
CS	0.0546459	0.23459	0.217729	-0.163083	-0.179944
ID	0.0204918	0.229436	0.184165	-0.163673	-0.208945
PL	0.369741	0.800605	0.533878	-0.164137	-0.430864
NI	0.0298066	0.116883	0.195873	-0.166067	-0.0870766
YE	0	0.230761	0.167136	-0.167136	-0.230761
IN	0	0.0873169	0.167595	-0.167595	-0.0873169
RD	0.101538	0.134816	0.269203	-0.167666	-0.0332779
DQ	0	0.123343	0.168535	-0.168535	-0.123343
NK	0.0434689	0.230545	0.212225	-0.168756	-0.187077
LY	0.0953213	0.123205	0.26475	-0.169429	-0.0278839
PN	0	0.287764	0.17326	-0.17326	-0.287764
SY	0.0418426	0.318571	0.218791	-0.176948	-0.276729
PD	0.0907934	0.245652	0.268364	-0.177571	-0.154859
FF	0	0.165938	0.183788	-0.183788	-0.165938
NG	0.0409836	0.154447	0.224784	-0.183801	-0.113463
RT	0.0899607	0.180748	0.275087	-0.185126	-0.0907874
KN	0.0434689	0.227743	0.228787	-0.185318	-0.184274
YG	0	0.0367688	0.18819	-0.18819	-0.0367688
FE	0	0.283862	0.189042	-0.189042	-0.283862
CL	0.0546459	0.0631844	0.244047	-0.189401	-0.00853851
VN	0.0156131	0.354779	0.205807	-0.190194	-0.339166
DR	0.0466066	0.0977922	0.237935	-0.191328	-0.0511857
DT	0.0385705	0.178099	0.230689	-0.192119	-0.139528
TT	0.0903705	0.757997	0.28489	-0.194519	-0.667627
AK	0.14079	0.361849	0.335408	-0.194618	-0.221059
GK	0.2094	0.439953	0.404749	-0.195349	-0.230553
EF	0	0.263036	0.201407	-0.201407	-0.263036
NE	0	0.0937558	0.203123	-0.203123	-0.0937558
QT	0.0156131	0.142408	0.218776	-0.203163	-0.126795
FP	0	0.379556	0.207455	-0.207455	-0.379556
DF	0	0.441779	0.207702	-0.207702	-0.441779
NV	0	0.112016	0.207719	-0.207719	-0.112016
SC	0.0192852	0.404673	0.228057	-0.208772	-0.385387
SA	0.314177	0.478112	0.523239	-0.209062	-0.163935
HS	0.0131148	0.0346701	0.2256	-0.212485	-0.0215554
TK	0.0403672	0.373021	0.254191	-0.213824	-0.332654
QD	0	0.088026	0.216609	-0.216609	-0.088026
NP	0	0.237068	0.216701	-0.216701	-0.237068
QR	0.0894197	0.0275273	0.30763	-0.218211	0.0618924
TR	0.0324	0.152382	0.250643	-0.218243	-0.119982
TD	0	0.077961	0.221988	-0.221988	-0.077961
TQ	0	0.173439	0.22593	-0.22593	-0.173439
AF	0.0686885	0.429374	0.294933	-0.226245	-0.360686
RQ	0.0298066	0.134197	0.256753	-0.226946	-0.104391
DP	0.0546459	0.199779	0.282619	-0.227974	-0.145133
IE	0	0.347169	0.228002	-0.228002	-0.347169
GF	0.0273213	0.198616	0.260144	-0.232823	-0.171294
DK	0	0.0977896	0.234817	-0.234817	-0.0977896
GD	0.0625934	0.378475	0.298855	-0.236262	-0.315882
LH	0.0364295	0.326296	0.272771	-0.236342	-0.289867
DA	0.0375016	0.266631	0.274206	-0.236704	-0.22913
DD	0	0.0429844	0.23969	-0.23969	-0.0429844
AD	0.0385705	0.155912	0.281464	-0.242894	-0.117341
LL	0.952413	4.55021	1.19808	-0.245671	-3.59779
SN	0	0.147218	0.248813	-0.248813	-0.147218
QG	0.0398131	0.181964	0.288814	-0.249001	-0.142151
DV	0.0375016	0.436088	0.286702	-0.249201	-0.398587
QL	0.201193	0.133644	0.45146	-0.250266	0.0675493
KD	0.0375016	0.222906	0.289095	-0.251594	-0.185405
TV	0.116649	0.467517	0.373061	-0.256411	-0.350868
TG	0.106679	0.395678	0.364401	-0.257722	-0.288999
LT	0.259328	0.641977	0.518879	-0.259551	-0.382649
YL	0.0234197	0.176031	0.284591	-0.261171	-0.152611
ER	0.12022	0.078774	0.387182	-0.266962	0.0414456
NL	0.0876721	0.34034	0.356112	-0.26844	-0.252668
LG	0.371682	0.663109	0.642621	-0.270939	-0.291427
GL	0.351777	1.13467	0.625706	-0.273929	-0.78289
TP	0.0677607	0.672236	0.341876	-0.274116	-0.604476
QK	0.0131148	0.107608	0.289006	-0.275891	-0.094493
DG	0.0327869	0.268265	0.310013	-0.277227	-0.235478
KT	0.0257246	0.228338	0.303984	-0.278259	-0.202613
PQ	0	0.339065	0.282007	-0.282007	-0.339065
QP	0	0.287145	0.286402	-0.286402	-0.287145
EN	0	0.119291	0.286956	-0.286956	-0.119291
QQ	0	0.142857	0.288308	-0.288308	-0.142857
EQ	0	0.089587	0.289512	-0.289512	-0.089587
KA	0.11958	0.432288	0.409508	-0.289928	-0.312708
SD	0.0562066	0.0594312	0.347702	-0.291495	-0.00322461
EI	0	0.257044	0.292863	-0.292863	-0.257044
QS	0	0.302803	0.294058	-0.294058	-0.302803
HL	0	0.191522	0.296923	-0.296923	-0.191522
RS	0.124672	0.170408	0.422052	-0.29738	-0.0457357
VT	0.0713541	0.601161	0.370433	-0.299079	-0.529807
GR	0.0917705	0.272296	0.396427	-0.304656	-0.180526
DL	0.157236	0.768249	0.462685	-0.305449	-0.611013
AT	0.052541	0.577797	0.359701	-0.30716	-0.525256
ST	0.105869	0.969556	0.414514	-0.308645	-0.863687
DE	0	0.25459	0.316855	-0.316855	-0.25459
ET	0	0.395883	0.317042	-0.317042	-0.395883
EP	0	0.615951	0.321859	-0.321859	-0.615951
DS	0.0550262	0.326075	0.377551	-0.322525	-0.271049
VG	0.0298066	0.290127	0.352339	-0.322532	-0.260321
AQ	0	0.212761	0.322941	-0.322941	-0.212761
TE	0	0.450925	0.323309	-0.323309	-0.450925
VE	0.0298066	0.304974	0.359409	-0.329602	-0.275167
SP	0.213115	1.09654	0.552912	-0.339797	-0.883423
TS	0.0853279	1.23263	0.426106	-0.340778	-1.14731
QA	0	0.160353	0.345863	-0.345863	-0.160353
SQ	0.0234197	0.200221	0.369289	-0.34587	-0.176801
LV	0.240538	0.263016	0.586791	-0.346253	-0.0224779
VL	0.301957	0.546948	0.649917	-0.34796	-0.244991
SK	0.0262295	0.324925	0.382733	-0.356503	-0.298695
GT	0	0.350873	0.358841	-0.358841	-0.350873
FS	0	0.197696	0.360058	-0.360058	-0.197696
ES	0.0204918	0.525842	0.394191	-0.3737	-0.50535
RE	0.0172557	0.0929273	0.39119	-0.373934	-0.0756715
PP	0.229508	0.996956	0.603953	-0.374445	-0.767448
QE	0	0.10573	0.376097	-0.376097	-0.10573
LP	0.227908	0.704231	0.604304	-0.376396	-0.476323
GS	0.205548	0.587031	0.582048	-0.376501	-0.381484
EV	0	0.717623	0.389573	-0.389573	-0.717623
KE	0.0860656	0.175148	0.477488	-0.391423	-0.0890825
GE	0.0252197	0.428912	0.416753	-0.391533	-0.403692
EG	0	0.860239	0.404331	-0.404331	-0.860239
ED	0	0.573122	0.421595	-0.421595	-0.573122
LD	0	0.22894	0.436543	-0.436543	-0.22894
GG	0.12022	1.37834	0.563165	-0.442946	-1.25812
PE	0	0.632353	0.444116	-0.444116	-0.632353
SE	0.0252197	1.03488	0.469685	-0.444465	-1.00966
AG	0.0677607	0.709901	0.523261	-0.455501	-0.642141
EK	0.0546459	0.581483	0.517594	-0.462948	-0.526837
EL	0.109672	0.405455	0.602986	-0.493313	-0.295782
TL	0.0383344	0.560548	0.531648	-0.493314	-0.522214
EA	0.0172557	0.414332	0.513546	-0.496291	-0.397077
AL	0.254656	0.787618	0.758301	-0.503645	-0.532962
LE	0.144069	1.13937	0.669596	-0.525527	-0.995297
AS	0.0364295	0.654771	0.567386	-0.530956	-0.618342
SL	0.25719	0.801891	0.804551	-0.547361	-0.544701
LQ	0	0.1684	0.549317	-0.549317	-0.1684
EE	0.144069	0.975478	0.755944	-0.611875	-0.831409
AA	0.0686885	1.10155	0.773331	-0.704642	-1.03286
LS	0.0530459	0.778039	0.792238	-0.739192	-0.724993
SS	0.104918	1.31881	0.874189	-0.769271	-1.21389

## Sheet: S4
Table S4: The percent tripeptide compositions of A-cell Epitopes, Non-epitopes and Human proteins. Rows are sorted in decreasing order of values in the 5th column.
Tripeptide	A-cell Epitopes	Non-epitopes	Human proteins	Difference of composition between A-cell Epitopes and Human proteins	Difference of composition between A-cell epitopes and Non-epitopes
VPA	2.38316	0.0340026	0.0303407	2.35282	2.34915
IVP	2.34193	0.0324675	0.0110866	2.33084	2.30946
RIV	2.11789	0	0.0122794	2.10561	2.11789
RRR	2.15322	0.0152779	0.0568774	2.09635	2.13795
RVP	1.6309	0	0.0185941	1.6123	1.6309
GPC	1.44018	0.0112935	0.00988335	1.43029	1.42888
PCI	1.19428	0	0.00533502	1.18894	1.19428
KLI	1.16602	0.0123688	0.0213498	1.14467	1.15365
LIL	1.16602	0.980275	0.0432686	1.12275	0.185744
IRV	1.05074	0	0.012817	1.03793	1.05074
HGV	0.942023	0	0.00940292	0.93262	0.942023
FKL	0.827223	0.025974	0.0131507	0.814072	0.801249
VIR	0.825918	0	0.0138747	0.812043	0.825918
GHG	0.743728	0.0978727	0.0115046	0.732223	0.645855
RIR	0.730692	0	0.0154321	0.71526	0.730692
RIP	0.71038	0	0.0138926	0.696488	0.71038
ILA	0.69061	0.0533143	0.0346603	0.65595	0.637296
LLF	0.631292	0.025974	0.0442107	0.587081	0.605318
SFK	0.581321	0.0288597	0.0136823	0.567639	0.552462
RVI	0.577675	0	0.0138997	0.563776	0.577675
GVP	0.576502	0.0322234	0.0284152	0.548086	0.544278
LFG	0.565862	0.12987	0.0231796	0.542683	0.435992
FGP	0.554931	0	0.0126359	0.542295	0.554931
VPS	0.559859	0.043374	0.0326061	0.527253	0.516485
CIL	0.516682	0	0.00934353	0.507338	0.516682
SVP	0.519125	0.0103896	0.0313735	0.487751	0.508735
WRR	0.445889	0	0.00796644	0.437922	0.445889
KHP	0.437157	0	0.00702059	0.430137	0.437157
IRR	0.444403	0	0.0167299	0.427673	0.444403
KVP	0.437157	0	0.0170538	0.420104	0.437157
RRV	0.432934	0.012987	0.0243449	0.40859	0.419947
LRI	0.428584	0	0.0213515	0.407232	0.428584
AVP	0.409833	0.0108234	0.0282391	0.381594	0.399009
ILN	0.396462	0	0.0188997	0.377563	0.396462
APC	0.377049	0.0216442	0.00850374	0.368545	0.355405
QHG	0.37498	0	0.00681282	0.368168	0.37498
HGQ	0.371338	0	0.00629552	0.365042	0.371338
IPA	0.382511	0.0152779	0.0179781	0.364533	0.367234
PCY	0.360656	0	0.00331611	0.35734	0.360656
SRI	0.366485	0	0.0180376	0.348448	0.366485
LAE	0.386941	0.329525	0.046034	0.340907	0.0574163
IRW	0.337239	0	0.00302994	0.334209	0.337239
GQH	0.338551	0	0.00689354	0.331657	0.338551
CIC	0.327866	0	0.0034877	0.324378	0.327866
YSF	0.332295	0.0136701	0.00952061	0.322774	0.318625
PCG	0.327869	0.0378779	0.0096824	0.318186	0.289991
RWW	0.318505	0	0.00156041	0.316945	0.318505
PVI	0.330351	0	0.0163962	0.313955	0.330351
RRI	0.325138	0	0.017952	0.307186	0.325138
RRP	0.327869	0.0152779	0.0278824	0.299986	0.312591
SGH	0.305764	0.0144312	0.0140489	0.291715	0.291333
ARV	0.313957	0	0.0227334	0.291224	0.313957
VRR	0.304452	0	0.0217024	0.28275	0.304452
VRV	0.2904	0	0.0188189	0.271581	0.2904
RVR	0.2904	0	0.0211979	0.269202	0.2904
WIR	0.271666	0	0.00367666	0.267989	0.271666
VWR	0.271666	0	0.00453502	0.267131	0.271666
RRW	0.271666	0	0.00702673	0.264639	0.271666
IVK	0.273233	0.0136701	0.0134743	0.259758	0.259563
VIP	0.275705	0.157236	0.01602	0.259685	0.118469
IWR	0.257613	0	0.0027708	0.254842	0.257613
KPR	0.273223	0.0144312	0.0187396	0.254483	0.258792
VPG	0.284151	0.0207792	0.0301862	0.253965	0.263372
FNS	0.260715	0	0.0103912	0.250324	0.260715
WKW	0.249951	0	0.00120975	0.248741	0.249951
NSA	0.260715	0.0123688	0.0165074	0.244207	0.248346
GAV	0.276479	0.10813	0.0344337	0.242045	0.168349
SAI	0.260715	0	0.0198044	0.24091	0.260715
VIW	0.243561	0	0.00337298	0.240188	0.243561
IPV	0.257489	0.0199792	0.0183084	0.23918	0.237509
VPI	0.251364	0.0544234	0.0128184	0.238546	0.196941
PCC	0.245902	0.0103896	0.00787736	0.238024	0.235512
AEY	0.244472	0	0.0100282	0.234444	0.244472
WPC	0.229508	0	0.00134219	0.228166	0.229508
IPC	0.229508	0	0.00460594	0.224902	0.229508
HGH	0.229508	0	0.00574373	0.223764	0.229508
RFN	0.227928	0	0.00596372	0.221964	0.227928
AIT	0.235495	0	0.0142216	0.221273	0.235495
NRF	0.227928	0	0.00666934	0.221259	0.227928
RVW	0.224826	0	0.00450072	0.220326	0.224826
VQN	0.227928	0	0.00964286	0.218285	0.227928
IVI	0.229508	0	0.0131803	0.216328	0.229508
WWK	0.217164	0	0.00157694	0.215587	0.217164
ICQ	0.218577	0	0.00492096	0.213656	0.218577
RIK	0.222495	0	0.0136279	0.208867	0.222495
RVA	0.230748	0	0.0231318	0.207616	0.230748
GVH	0.21599	0.0632961	0.00866439	0.207326	0.152694
WVI	0.210774	0	0.00365909	0.207115	0.210774
IRK	0.21897	0.0288597	0.0187477	0.200223	0.190111
RAV	0.224043	0.0108234	0.026568	0.197475	0.213219
DCI	0.20037	0	0.00444326	0.195927	0.20037
WRI	0.196721	0	0.0029561	0.193765	0.196721
PAR	0.218331	0	0.0262998	0.192031	0.218331
RWR	0.192039	0	0.00620559	0.185834	0.192039
RIW	0.188915	0	0.00339871	0.185516	0.188915
WKY	0.187367	0	0.00260144	0.184766	0.187367
KWI	0.187357	0	0.0035804	0.183777	0.187357
QNR	0.195141	0.0103896	0.0113684	0.183773	0.184751
AVQ	0.202708	0.0108234	0.0206442	0.182064	0.191885
IKP	0.193754	0	0.0118418	0.181912	0.193754
PCP	0.196721	0	0.0149033	0.181818	0.196721
KWK	0.182164	0	0.00494239	0.177222	0.182164
FLF	0.196866	0	0.0212751	0.17559	0.196866
IVW	0.177987	0	0.00244573	0.175541	0.177987
WIV	0.177987	0	0.00276521	0.175222	0.177987
ARR	0.208479	0	0.0335584	0.17492	0.208479
GIV	0.191256	0.0356571	0.0197529	0.171503	0.155599
ARI	0.183977	0	0.0142187	0.169758	0.183977
PAI	0.180492	0	0.012366	0.168126	0.180492
VQL	0.192039	0.0497844	0.0245059	0.167533	0.142255
AIP	0.180492	0	0.0130423	0.16745	0.180492
KYS	0.178898	0.0136701	0.0120662	0.166832	0.165228
ALK	0.202875	0	0.0392554	0.16362	0.202875
VPP	0.191256	0.0757584	0.0282069	0.163049	0.115497
QLR	0.192039	0.0162338	0.0295189	0.16252	0.175806
CIR	0.166223	0.0288597	0.00485518	0.161368	0.137363
CCI	0.163934	0	0.0037074	0.160227	0.163934
VIV	0.177987	0.0112935	0.0178195	0.160167	0.166693
VHG	0.169151	0	0.00900559	0.160145	0.169151
RLV	0.188525	0.0299039	0.0294495	0.159075	0.158621
IWV	0.159252	0	0.00322044	0.156032	0.159252
PCA	0.163934	0	0.00813685	0.155798	0.163934
VAV	0.192039	0.0136701	0.0363989	0.15564	0.178369
WPW	0.157193	0	0.00173883	0.155455	0.157193
CCV	0.163934	0	0.0085224	0.155412	0.163934
IRH	0.163934	0	0.00875956	0.155175	0.163934
YKG	0.163948	0	0.00894536	0.155002	0.163948
KYK	0.163948	0	0.0108627	0.153085	0.163948
GKF	0.163948	0	0.0117205	0.152227	0.163948
ISG	0.172131	0	0.0217016	0.15043	0.172131
KPT	0.163948	0	0.0137537	0.150194	0.163948
IVR	0.159252	0	0.0110081	0.148244	0.159252
YFM	0.150128	0	0.00216951	0.147958	0.150128
LNR	0.16617	0	0.0183307	0.14784	0.16617
RRL	0.196734	0	0.0492165	0.147518	0.196734
FMY	0.150128	0	0.00347523	0.146653	0.150128
MYR	0.150128	0	0.00348864	0.146639	0.150128
VRL	0.172525	0	0.0269866	0.145538	0.172525
VPL	0.174862	0.0136701	0.0309773	0.143885	0.161192
PLI	0.163934	0	0.0208408	0.143094	0.163934
EYF	0.150128	0	0.0071898	0.142938	0.150128
KIV	0.156128	0	0.0141044	0.142023	0.156128
WWW	0.140515	0	0.00075511	0.13976	0.140515
WRW	0.140518	0	0.00154788	0.13897	0.140518
PVA	0.163931	0.0336494	0.025095	0.138836	0.130282
WWR	0.139734	0	0.00161955	0.138115	0.139734
GCC	0.147541	0	0.0109122	0.136629	0.147541
PAC	0.147541	0.0103896	0.0112597	0.136281	0.137151
EEY	0.150128	0.0741169	0.0149781	0.13515	0.076011
KGK	0.163948	0.0118052	0.0293157	0.134632	0.152142
PPA	0.191256	0.444218	0.0579702	0.133286	-0.252962
RGV	0.149066	0	0.0177049	0.131361	0.149066
NHG	0.134272	0	0.0042639	0.130008	0.134272
GPL	0.163934	0.0649351	0.0354133	0.128521	0.0989994
PCF	0.131148	0.00927532	0.00424098	0.126907	0.121872
VWV	0.131148	0	0.00476249	0.126385	0.131148
CYR	0.131148	0	0.00481747	0.12633	0.131148
PRP	0.163934	0.12987	0.0379196	0.126015	0.0340643
TIL	0.150128	0	0.0252752	0.124853	0.150128
KFW	0.127515	0	0.0027125	0.124802	0.127515
FTI	0.136466	0	0.0118724	0.124593	0.136466
FRI	0.131148	0.012987	0.00815437	0.122993	0.118161
KRW	0.126466	0.12987	0.00413526	0.12233	-0.00340456
RWV	0.126466	0.0185532	0.00419025	0.122275	0.107912
YRG	0.133734	0	0.0116496	0.122085	0.133734
WRK	0.126466	0	0.00598085	0.120485	0.126466
ILE	0.150128	0.230652	0.0298714	0.120257	-0.0805241
MFT	0.123351	0	0.00420322	0.119148	0.123351
LGP	0.158469	0.0807714	0.0430629	0.115406	0.0776974
LKW	0.119705	0	0.00534333	0.114362	0.119705
WAW	0.114754	0	0.00178891	0.112965	0.114754
KVI	0.131148	0	0.0184369	0.112711	0.131148
VYD	0.120889	0.0144312	0.00853541	0.112353	0.106457
APV	0.13661	0.0324675	0.0256205	0.110989	0.104142
RWI	0.112413	0	0.00294892	0.109464	0.112413
AWK	0.114502	0	0.0051126	0.109389	0.114502
VWI	0.112413	0	0.0035704	0.108843	0.112413
KRI	0.126466	0	0.0187202	0.107745	0.126466
IWP	0.109289	0	0.00180668	0.107482	0.109289
AVW	0.112413	0	0.00588107	0.106532	0.112413
EMF	0.110741	0	0.00548414	0.105257	0.110741
WPA	0.109289	0	0.00406211	0.105226	0.109289
VKK	0.131148	0	0.0262661	0.104881	0.131148
FRR	0.119705	0	0.0150765	0.104628	0.119705
VPW	0.109289	0	0.00472175	0.104567	0.109289
FCI	0.109289	0	0.00491096	0.104378	0.109289
CTC	0.109289	0	0.00499045	0.104298	0.109289
KCQ	0.109289	0	0.00515803	0.10413	0.109289
CKC	0.109289	0	0.00572581	0.103563	0.109289
SPV	0.136616	0	0.0331195	0.103497	0.136616
HIV	0.109289	0	0.00584737	0.103441	0.109289
FHT	0.109298	0	0.00589572	0.103403	0.109298
ICT	0.109289	0	0.00596674	0.103322	0.109289
VCI	0.109289	0	0.00613596	0.103153	0.109289
IHP	0.109289	0	0.00658307	0.102705	0.109289
CGC	0.109289	0	0.0068486	0.10244	0.109289
VPH	0.109289	0	0.00688696	0.102402	0.109289
ACK	0.109289	0	0.00717501	0.102114	0.109289
CVV	0.111774	0	0.00971245	0.102061	0.111774
RKV	0.122951	0	0.0210521	0.101899	0.122951
TCE	0.109289	0	0.00773274	0.101556	0.109289
PIG	0.109289	0.0461766	0.00791507	0.101373	0.0631119
AIR	0.116577	0	0.0153109	0.101266	0.116577
RRK	0.13262	0	0.0316097	0.10101	0.13262
RHV	0.109289	0	0.00834922	0.100939	0.109289
RKR	0.133456	0	0.0325751	0.100881	0.133456
ICK	0.109289	0	0.00852848	0.10076	0.109289
HTA	0.109298	0.0103896	0.00880549	0.100493	0.0989088
HVP	0.109289	0.023613	0.00904638	0.100242	0.0856755
RLR	0.1452	0	0.0449767	0.100223	0.1452
KVV	0.122403	0.100353	0.0222382	0.100165	0.02205
PIR	0.109289	0	0.00918213	0.100106	0.109289
GCR	0.109289	0	0.00919416	0.100094	0.109289
IGP	0.109289	0.0173169	0.00999743	0.0992911	0.0919716
RRA	0.136521	0	0.0373164	0.099205	0.136521
VAR	0.120216	0.0432883	0.0211561	0.0990602	0.0769281
TVY	0.109298	0.0162338	0.0102433	0.0990551	0.0930646
WWP	0.100066	0	0.00123841	0.0988272	0.100066
CVP	0.109289	0	0.0106257	0.0986628	0.109289
RIG	0.109289	0	0.0111125	0.098176	0.109289
KPI	0.109298	0	0.0112559	0.0980424	0.109298
HPA	0.109289	0.0152779	0.0122575	0.0970311	0.0940106
RII	0.109289	0	0.0125787	0.0967098	0.109289
VPF	0.109289	0	0.012762	0.0965265	0.109289
KKF	0.111475	0	0.0149615	0.0965139	0.111475
PVC	0.109289	0	0.0128426	0.096446	0.109289
SGP	0.131148	0.0991792	0.0351979	0.0959497	0.0319683
IIP	0.109289	0	0.013367	0.0959215	0.109289
RVK	0.112413	0.0315117	0.0165722	0.0958409	0.0809014
HGN	0.101485	0	0.00567384	0.0958114	0.101485
IVV	0.112413	0	0.0169921	0.095421	0.112413
GNH	0.101485	0	0.00606429	0.095421	0.101485
MRG	0.101551	0	0.00626078	0.09529	0.101551
LKH	0.109289	0	0.0140441	0.0952444	0.109289
QWR	0.0983607	0	0.00320341	0.0951572	0.0983607
VQW	0.0983607	0	0.00339436	0.0949663	0.0983607
VCG	0.109289	0.0288623	0.0146446	0.0946439	0.0804262
VPK	0.109289	0.0288597	0.0162403	0.0930482	0.0804288
VKR	0.113938	0	0.0210045	0.0929333	0.113938
IWW	0.0936787	0	0.000804999	0.0928737	0.0936787
WWI	0.0936787	0	0.000937095	0.0927416	0.0936787
KWW	0.0936787	0	0.000988171	0.0926905	0.0936787
PIS	0.109298	0	0.0166459	0.0926524	0.109298
SIV	0.109289	0	0.0171245	0.0921641	0.109289
QFR	0.0983607	0	0.00663326	0.0917274	0.0983607
KPA	0.109043	0.0173169	0.0173575	0.0916851	0.0917257
IPP	0.109289	0.0865792	0.0178715	0.0914171	0.0227093
KSR	0.111774	0	0.0206937	0.09108	0.111774
IKV	0.1062	0	0.0152021	0.0909979	0.1062
PSL	0.14158	0.0374805	0.0506351	0.0909452	0.1041
LRR	0.142315	0	0.0517466	0.0905681	0.142315
CRI	0.0953803	0	0.00485088	0.0905294	0.0953803
PGS	0.139095	0.106119	0.0487185	0.0903765	0.0329756
IPS	0.109289	0	0.0190074	0.0902812	0.109289
RGI	0.10262	0	0.0125036	0.090116	0.10262
RPV	0.109289	0	0.0192755	0.090013	0.109289
RLK	0.119705	0	0.0297783	0.0899266	0.119705
KIW	0.0936787	0	0.00505192	0.0886268	0.0936787
VVP	0.109289	0.0550961	0.0213389	0.0879496	0.0541924
YDC	0.091082	0	0.00356169	0.0875203	0.091082
RSV	0.109289	0	0.0221496	0.087139	0.109289
IPW	0.0894197	0	0.0027174	0.0867023	0.0894197
RIH	0.109289	0.0584416	0.0228945	0.086394	0.050847
DLG	0.111915	0.0185532	0.0265505	0.0853643	0.0933615
AWW	0.0869344	0	0.00175575	0.0851787	0.0869344
SLL	0.17801	0.280049	0.093133	0.0848768	-0.10204
RLA	0.123869	0.0152779	0.0397188	0.0841501	0.108591
RAI	0.0983607	0	0.0143245	0.0840361	0.0983607
GLK	0.109289	0.146104	0.0257509	0.0835376	-0.0368154
LKP	0.109298	0.104881	0.0263158	0.0829825	0.00441784
HAR	0.091082	0	0.00843638	0.0826456	0.091082
KKV	0.105875	0	0.0238317	0.0820437	0.105875
LAW	0.091082	0	0.0105917	0.0804903	0.091082
CQM	0.0819672	0	0.0019706	0.0799966	0.0819672
ECC	0.0819672	0	0.00289349	0.0790737	-0.00289349
CCY	0.0819672	0	0.00302227	0.0789449	-0.00302227
RGL	0.118121	0.0248208	0.0392013	0.07892	-0.0143805
KLT	0.103692	0	0.02531	0.0783818	-0.02531
DCC	0.0819672	0	0.00360005	0.0783672	-0.00360005
CYV	0.0819672	0	0.00467543	0.0772918	-0.00467543
CCE	0.0819672	0	0.00467973	0.0772875	-0.00467973
CIG	0.0819672	0.00998961	0.00470151	0.0772657	0.0052881
LVP	0.109289	0.0451766	0.0321769	0.0771116	0.0129997
IKR	0.0913344	0	0.0144896	0.0768448	-0.0144896
IAP	0.0869344	0.0108234	0.0102677	0.0766667	0.000555671
WKI	0.0796262	0	0.00322791	0.0763983	-0.00322791
MLM	0.0809672	0	0.00462108	0.0763461	-0.00462108
CIP	0.0819672	0	0.00570304	0.0762642	-0.00570304
IFH	0.0819738	0.00998961	0.00571938	0.0762544	0.00427023
LEE	0.150128	0.163301	0.0741732	0.0759547	0.0891281
RGM	0.0822885	0	0.00665202	0.0756365	-0.00665202
VCC	0.0819672	0	0.00635605	0.0756112	-0.00635605
CER	0.0819672	0	0.00646409	0.0755031	-0.00646409
PVP	0.109289	0.0428571	0.0338732	0.0754153	0.00898389
ACC	0.0819672	0.0144312	0.00674937	0.0752178	0.0076818
PWW	0.0766459	0	0.00145266	0.0751932	-0.00145266
NRL	0.0924	0	0.0173955	0.0750045	-0.0173955
KPC	0.0819672	0	0.00699352	0.0749737	-0.00699352
PDC	0.0819672	0.0108234	0.00701792	0.0749493	0.00380546
VRA	0.0983607	0	0.0236379	0.0747227	-0.0236379
VWK	0.0796262	0	0.00496189	0.0746643	-0.00496189
RWK	0.0796262	0.0103896	0.00500579	0.0746204	0.00538382
CCP	0.0819672	0	0.00766152	0.0743057	-0.00766152
ISS	0.109298	0.0162338	0.0353611	0.0739373	-0.0191273
WVR	0.0796262	0.0185532	0.00601643	0.0736098	0.0125368
RAR	0.106715	0	0.033267	0.0734477	-0.033267
TAR	0.091082	0	0.0179418	0.0731401	-0.0179418
CCG	0.0819672	0	0.00936016	0.0726071	-0.00936016
VKV	0.0933541	0	0.0211557	0.0721984	-0.0211557
LCC	0.0819672	0	0.00992977	0.0720374	-0.00992977
CPV	0.0819672	0	0.0100684	0.0718988	-0.0100684
VSG	0.103577	0.021426	0.031907	0.07167	-0.010481
KLC	0.0819672	0	0.0108021	0.0711651	-0.0108021
KRV	0.0866164	0	0.0155809	0.0710355	-0.0155809
CCQ	0.0819672	0	0.0111348	0.0708324	-0.0111348
CPG	0.0819672	0.0123688	0.0112296	0.0707376	0.00113919
PGC	0.0819672	0.0123688	0.0117741	0.0701931	0.000594765
KWA	0.0737705	0	0.00406602	0.0697045	-0.00406602
CGP	0.0819672	0.0216442	0.0124007	0.0695665	0.00924346
TAL	0.109298	0.0144312	0.0400136	0.0692848	-0.0255824
GPA	0.109289	0.110109	0.0404742	0.0688143	0.0696349
KEC	0.0819672	0	0.0141157	0.0678515	-0.0141157
HYR	0.0728656	0	0.00520396	0.0676616	-0.00520396
GLR	0.103866	0.0384909	0.0362334	0.0676322	0.0022575
PTA	0.091082	0	0.023507	0.067575	-0.023507
RFR	0.0796262	0.0152779	0.0127616	0.0668646	0.00251633
HPS	0.0819672	0	0.0156367	0.0663305	-0.0156367
YRI	0.0728656	0	0.00667023	0.0661953	-0.00667023
KML	0.0809672	0.0144312	0.0151006	0.0658666	-0.00066945
HGA	0.0774131	0	0.0117366	0.0656766	-0.0117366
ITN	0.075659	0	0.0101372	0.0655218	-0.0101372
VKL	0.091082	0	0.0262617	0.0648203	-0.0262617
LAC	0.0819672	0.0136701	0.0176978	0.0642694	-0.00402772
GGI	0.0819672	0.0275273	0.0178217	0.0641455	0.00970555
WWV	0.0655738	0	0.00156318	0.0640106	-0.00156318
KVR	0.0796262	0	0.0157718	0.0638544	-0.0157718
FWP	0.0655738	0	0.00249443	0.0630793	-0.00249443
CCN	0.0655738	0	0.00258208	0.0629917	-0.00258208
IWI	0.0655738	0	0.00298253	0.0625912	-0.00298253
PTF	0.0728656	0	0.0104219	0.0624436	-0.0104219
LKM	0.0741639	0.0173169	0.0118342	0.0623297	0.00548268
WKS	0.0683115	0	0.00609329	0.0622182	-0.00609329
FWR	0.0655738	0	0.00341732	0.0621564	-0.00341732
VWT	0.0655738	0	0.00369488	0.0618789	-0.00369488
VRG	0.0809213	0	0.0190881	0.0618332	-0.0190881
LGA	0.111915	0.0433792	0.0502048	0.06171	-0.00682558
LTH	0.0746328	0	0.0129909	0.0616419	-0.0129909
HGD	0.0692164	0.0118052	0.00772853	0.0614879	0.00407666
AHG	0.072859	0	0.0115325	0.0613265	-0.0115325
VVW	0.0655738	0	0.00434907	0.0612247	-0.00434907
FVM	0.0655738	0	0.00472358	0.0608502	-0.00472358
TFR	0.0728656	0	0.0120312	0.0608344	-0.0120312
LFW	0.0655738	0	0.00516996	0.0604038	-0.00516996
ICI	0.0655738	0	0.00518391	0.0603899	-0.00518391
DPC	0.0655738	0	0.00532497	0.0602488	-0.00532497
KIK	0.0796262	0	0.0194259	0.0602003	-0.0194259
WTP	0.0655738	0.0199792	0.00565385	0.0599199	0.0143254
FGH	0.0655738	0	0.00581153	0.0597622	-0.00581153
LKK	0.108289	0.0136701	0.0487554	0.0595331	-0.0350853
VVR	0.0796262	0	0.0201297	0.0594966	-0.0201297
HVL	0.0746328	0	0.0152292	0.0594036	-0.0152292
TPC	0.0655738	0	0.00619065	0.0593831	-0.00619065
CPK	0.0655738	0	0.00625989	0.0593139	-0.00625989
LFA	0.0792361	0.00927532	0.0199717	0.0592643	-0.0106964
THG	0.0655738	0	0.00709121	0.0584826	-0.00709122
DIV	0.0728656	0	0.0147197	0.0581459	-0.0147197
RPC	0.0655738	0	0.00752052	0.0580533	-0.00752051
GIC	0.0655738	0	0.00758862	0.0579852	-0.00758862
THT	0.0746328	0	0.0169671	0.0576657	-0.0169671
KRG	0.0762557	0	0.019019	0.0572367	-0.019019
KQF	0.0655738	0.165655	0.00863658	0.0569372	0.157018
RCK	0.0628426	0	0.00621831	0.0566243	-0.00621831
FIP	0.0655738	0	0.00966944	0.0559043	-0.00966944
FRP	0.0655738	0	0.00987602	0.0556977	-0.00987602
HTI	0.0609738	0.0112935	0.00532398	0.0556498	0.00596953
FAP	0.0655738	0	0.00997941	0.0555944	-0.00997941
FDP	0.0655738	0	0.0101454	0.0554284	-0.0101454
GVS	0.0830852	0.0123688	0.0279151	0.0551701	-0.0155463
RCS	0.0655738	0	0.010729	0.0548448	-0.010729
WKR	0.0605016	0	0.00586216	0.0546395	-0.00586216
FCL	0.0655738	0	0.0113993	0.0541745	-0.0113993
HGS	0.0662361	0	0.0122518	0.0539842	-0.0122518
VMA	0.0655738	0	0.0116351	0.0539387	-0.0116351
FGI	0.0655738	0.12987	0.0117133	0.0538605	0.118157
LTV	0.091082	0.012987	0.0373862	0.0536958	-0.0243992
CPL	0.0655738	0	0.0120133	0.0535605	-0.0120133
SHG	0.0662361	0	0.0127436	0.0534925	-0.0127436
AMR	0.0605672	0	0.00776724	0.0528	-0.00776724
YSP	0.0655738	0.0136701	0.0127935	0.0527803	0.000876613
IIK	0.0662393	0	0.0135754	0.0526639	-0.0135754
SPC	0.0655738	0	0.0132393	0.0523344	-0.0132393
RRC	0.0628426	0	0.0105665	0.0522761	-0.0105665
PSV	0.0819672	0.0282649	0.029861	0.0521062	-0.00159604
WPR	0.0562066	0.0152779	0.00432537	0.0518812	0.0109526
LPA	0.0995475	0.138527	0.0476861	0.0518614	0.0908412
CSG	0.0655738	0.0152779	0.0138879	0.0516859	0.00139007
WAR	0.0571279	0	0.00559134	0.0515365	-0.00559134
CLG	0.0655738	0.0173169	0.0143474	0.0512263	0.00296944
LFD	0.0655738	0.168005	0.0146156	0.0509581	0.15339
PWA	0.0571279	0	0.00620559	0.0509223	-0.00620559
MAP	0.0655738	0.0144312	0.0147789	0.0507949	-0.000347747
VAM	0.0605672	0	0.00982994	0.0507373	-0.00982994
TGH	0.0596131	0	0.00890958	0.0507035	-0.00890958
RLM	0.0596131	0	0.00907711	0.050536	-0.00907711
SGC	0.0655738	0.0123688	0.015147	0.0504267	-0.00277821
THV	0.0582393	0	0.0079614	0.0502779	-0.0079614
IKK	0.0713574	0	0.0214109	0.0499464	-0.0214109
FGC	0.0546459	0	0.00474531	0.0499006	-0.00474531
PRA	0.0819672	0.0152779	0.0322064	0.0497608	-0.0169285
YAC	0.0546492	0	0.00530087	0.0493483	-0.00530087
KGP	0.0655738	0.0257247	0.0164683	0.0491055	0.00925638
STH	0.0582393	0	0.00964514	0.0485942	-0.00964514
IVA	0.0655738	0.0103896	0.0171841	0.0483897	-0.0067945
ACI	0.0546492	0	0.00627157	0.0483776	-0.00627157
VQR	0.0655738	0	0.0173063	0.0482675	-0.0173063
PIA	0.0571279	0	0.00905504	0.0480728	-0.00905504
MRR	0.0579934	0	0.0101329	0.0478605	-0.0101329
GCI	0.0546459	0	0.00723756	0.0474083	-0.00723756
AWA	0.0546426	0	0.00725543	0.0473872	-0.00725543
LFI	0.0655738	0.0185532	0.0184065	0.0471673	0.000146763
VSR	0.0725639	0	0.0254379	0.0471261	-0.0254379
ERI	0.0655738	0	0.0185196	0.0470542	-0.0185196
LFR	0.0655738	0	0.0191622	0.0464115	-0.0191622
WIW	0.0468393	0	0.000909626	0.0459297	-0.000909626
WVW	0.0468393	0	0.00125944	0.0455799	-0.00125944
LME	0.0596131	0.0123688	0.0145464	0.0450667	-0.00217762
PRK	0.0644033	0	0.0195726	0.0448307	-0.0195726
WIY	0.0468393	0	0.00203672	0.0448026	-0.00203672
VYA	0.0546492	0	0.0100555	0.0445937	-0.0100555
WIF	0.0468393	0	0.00244712	0.0443922	-0.00244712
WWL	0.0468393	0	0.0024486	0.0443907	-0.0024486
KWF	0.0468393	0	0.00248993	0.0443494	-0.00248993
LYS	0.0655738	0	0.0212525	0.0443213	-0.0212525
WKF	0.0468393	0	0.00286597	0.0439734	-0.00286597
IKW	0.0468393	0	0.00287003	0.0439693	-0.00287003
WFK	0.0468393	0	0.00287825	0.0439611	-0.00287825
WNR	0.0468393	0	0.00288132	0.043958	-0.00288132
RWN	0.0468393	0	0.00289488	0.0439445	-0.00289488
WNG	0.0468393	0	0.00316912	0.0436702	-0.00316912
WIK	0.0468393	0	0.00320109	0.0436383	-0.00320109
VKW	0.0468393	0.0136701	0.00323786	0.0436015	0.0104323
RWF	0.0468393	0	0.00365588	0.0431835	-0.00365588
RPR	0.0741607	0.0136701	0.0309944	0.0431662	-0.0173243
IWK	0.0468393	0	0.0038488	0.0429905	-0.0038488
LIV	0.0655738	0.0249636	0.0226247	0.0429491	0.00233894
KWR	0.0468393	0	0.00412774	0.0427116	-0.00412774
AVI	0.0655738	0	0.0229006	0.0426732	-0.0229006
WRV	0.0468393	0	0.00435625	0.0424831	-0.00435625
RIM	0.0468393	0	0.00465672	0.0421826	-0.00465672
RKW	0.0468393	0	0.00528582	0.0415535	-0.00528582
WFL	0.0468393	0	0.00547246	0.0413669	-0.00547246
PWP	0.0468393	0	0.00557921	0.0412601	-0.00557921
EKG	0.0655738	0.0244935	0.0244594	0.0411144	3.41e-05
KFA	0.0495475	0	0.00883301	0.0407145	-0.00883301
LFK	0.0550852	0.025974	0.0144821	0.0406032	0.011492
CGH	0.0468393	0	0.00677293	0.0400664	-0.00677293
IRY	0.0468393	0	0.00697035	0.039869	-0.00697035
IMK	0.0468393	0	0.00707325	0.0397661	-0.00707325
KMR	0.0468393	0	0.00709196	0.0397474	-0.00709196
AVR	0.0655738	0	0.025986	0.0395878	-0.025986
GAH	0.0500918	0.0152779	0.0110154	0.0390764	0.00426248
LRW	0.0468393	0	0.00792715	0.0389122	-0.00792715
LLY	0.0655738	0	0.0272348	0.0383389	-0.0272348
IFK	0.0468393	0	0.00924657	0.0375928	-0.00924657
LVR	0.0655738	0.012987	0.0280777	0.0374961	-0.0150907
PVR	0.0546492	0	0.017197	0.0374521	-0.017197
KFV	0.0468393	0	0.00940485	0.0374345	-0.00940485
MVR	0.043718	0	0.00699663	0.0367214	-0.00699663
FQV	0.0468393	0	0.010385	0.0364543	-0.010385
FKR	0.0468393	0	0.0107577	0.0360817	-0.0107577
CVK	0.0423508	0	0.00639055	0.0359603	-0.00639055
NRV	0.0468393	0.0173169	0.011238	0.0356014	0.00607892
KSP	0.0571311	0	0.0216803	0.0354508	-0.0216803
FLR	0.0601115	0	0.0251287	0.0349827	-0.0251287
TNL	0.0504393	0	0.0157705	0.0346688	-0.0157705
GVM	0.0409836	0	0.00644425	0.0345394	-0.00644425
VPV	0.0625934	0.0442727	0.0282278	0.0343657	0.016045
FVK	0.0468393	0	0.0125371	0.0343022	-0.0125371
KSF	0.0546492	0	0.0206395	0.0340097	-0.0206395
SMR	0.0409836	0	0.00697639	0.0340072	-0.00697639
VRF	0.0468393	0	0.0130579	0.0337815	-0.0130579
ELG	0.0655738	0.0288597	0.0323758	0.0331979	-0.00351611
AKM	0.0410328	0	0.00788117	0.0331516	-0.00788117
MKL	0.0468393	0	0.0137919	0.0330474	-0.0137919
PVS	0.0662361	0.0199792	0.0334755	0.0327605	-0.0134963
GLL	0.10322	0.119047	0.0709543	0.0322654	0.0480925
NLG	0.0504393	0.012987	0.0181964	0.0322429	-0.00520942
FKG	0.0424754	0	0.010341	0.0321344	-0.010341
RIA	0.0462	0	0.0142573	0.0319427	-0.0142573
KKQ	0.0520721	0.0371065	0.020272	0.0318001	0.0168345
VSM	0.0409836	0.0173169	0.00933274	0.0316509	0.00798414
MKA	0.0415803	0	0.00996951	0.0316108	-0.00996951
HGY	0.0364295	0	0.00494605	0.0314835	-0.00494605
IIR	0.0423508	0	0.0112987	0.0310521	-0.0112987
VKI	0.0468393	0.0152779	0.0158109	0.0310284	-0.000533016
RRF	0.0468393	0	0.0159353	0.0309041	-0.0159353
NGK	0.0468393	0	0.0161808	0.0306585	-0.0161808
YVY	0.0364328	0	0.0062095	0.0302233	-0.0062095
FAK	0.0410328	0	0.0110796	0.0299532	-0.0110796
DHG	0.0364295	0.0173169	0.00667963	0.0297499	0.0106372
AVH	0.0409836	0.0352571	0.0112484	0.0297353	0.0240088
IFW	0.0327869	0	0.0031272	0.0296597	-0.0031272
RFW	0.0327869	0	0.00317129	0.0296156	-0.00317129
VFW	0.0327869	0	0.0035126	0.0292743	-0.0035126
GDH	0.0364295	0.0358701	0.00720272	0.0292268	0.0286674
ATS	0.0571279	0.067187	0.0279921	0.0291357	0.0391949
RGR	0.0666164	0.0346338	0.0375668	0.0290496	-0.00293302
DGH	0.0364295	0	0.00740718	0.0290223	-0.00740718
YAM	0.0327869	0	0.00381346	0.0289734	-0.00381346
ELP	0.0601082	0.0152779	0.0311415	0.0289666	-0.0158636
QVV	0.0468393	0.00998961	0.0179179	0.0289215	-0.00792828
PAT	0.0571279	0.0760234	0.028249	0.0288788	0.0477743
KGQ	0.0424754	0	0.01371	0.0287654	-0.01371
QNH	0.0327869	0	0.00416565	0.0286212	-0.00416565
WCK	0.0298066	0	0.00123019	0.0285764	-0.00123019
CRR	0.0411443	0	0.0126408	0.0285035	-0.0126408
KNK	0.0470426	0	0.0186447	0.0283979	-0.0186447
WVV	0.0327869	0	0.00441039	0.0283765	-0.00441039
LMK	0.0415803	0	0.0132411	0.0283392	-0.0132411
QRW	0.0327869	0	0.00449468	0.0282922	-0.00449468
VQH	0.0364295	0.0152779	0.00815773	0.0282718	0.00712019
RLI	0.0464492	0.0162338	0.0181949	0.0282543	-0.00196109
FWK	0.0327869	0	0.00466741	0.0281195	-0.00466741
PST	0.0582393	0	0.0301599	0.0280794	-0.0301599
WWA	0.0298066	0	0.00174279	0.0280638	-0.00174279
WKV	0.0327869	0	0.00478659	0.0280003	-0.00478659
WLI	0.0327869	0	0.00486122	0.0279257	-0.00486122
IRG	0.0411443	0.0372961	0.01322	0.0279243	0.0240761
KVW	0.0327869	0	0.00490522	0.0278817	-0.00490522
WVG	0.0327869	0	0.00507112	0.0277158	-0.00507112
PWC	0.0298066	0	0.0020928	0.0277138	-0.0020928
KWP	0.0298066	0	0.0021606	0.027646	-0.0021606
WRA	0.0327869	0	0.005293	0.0274939	-0.005293
MKR	0.0375016	0	0.0101126	0.027389	-0.0101126
AWP	0.0327869	0.0432909	0.00568102	0.0271059	0.0376099
GYT	0.0364295	0	0.00943509	0.0269944	-0.00943509
TSH	0.0364295	0	0.00966637	0.0267631	-0.00966637
VVK	0.0468393	0	0.0203818	0.0264575	-0.0203818
DVR	0.039777	0	0.0135128	0.0262643	-0.0135128
KHD	0.0298066	0	0.00367295	0.0261336	-0.00367295
IRF	0.0327869	0	0.00693566	0.0258512	-0.00693566
WAK	0.0298066	0	0.00400059	0.025806	-0.00400059
IHG	0.0327869	0	0.00699832	0.0257886	-0.00699832
FIV	0.0364295	0.0173169	0.010698	0.0257315	0.00661889
HDR	0.0298066	0	0.0040931	0.0257135	-0.0040931
KAW	0.0298066	0	0.00417852	0.025628	-0.00417852
PWK	0.0298066	0	0.00420317	0.0256034	-0.00420317
LHG	0.0409836	0	0.0154458	0.0255378	-0.0154458
FKW	0.0273213	0	0.00202242	0.0252989	-0.00202242
PWR	0.0298066	0	0.00453358	0.025273	-0.00453358
KVD	0.039777	0	0.0145535	0.0252236	-0.0145535
FQI	0.0327869	0	0.00775323	0.0250337	-0.00775323
YIR	0.0327869	0	0.00780119	0.0249857	-0.00780119
PYW	0.0273213	0	0.00233581	0.0249855	-0.00233581
YTS	0.0364295	0	0.0116233	0.0248062	-0.0116233
SAH	0.0364295	0	0.0116601	0.0247694	-0.0116601
YWP	0.0273213	0	0.00258456	0.0247368	-0.00258456
AIH	0.0327869	0	0.00810473	0.0246822	-0.00810473
VKY	0.0327869	0	0.00813868	0.0246482	-0.00813868
PWS	0.0298066	0	0.00516303	0.0246435	-0.00516303
NAF	0.0327869	0	0.00817011	0.0246168	-0.00817011
GQN	0.0327869	0.025974	0.00833432	0.0244526	0.0176397
PRR	0.0562066	0.0292545	0.0318216	0.024385	-0.00256703
WSR	0.0298066	0	0.00557684	0.0242297	-0.00557684
VQF	0.0327869	0.0108234	0.00857253	0.0242144	0.00225085
WKA	0.0298066	0	0.00569186	0.0241147	-0.00569186
YAH	0.0273246	0	0.0032873	0.0240373	-0.00328731
HGF	0.0298066	0	0.0058	0.0240066	-0.0058
KFQ	0.0327869	0	0.00887785	0.023909	-0.00887785
HPC	0.0273213	0.0103896	0.00342282	0.0238985	0.00696679
RWL	0.0327869	0	0.00890864	0.0238782	-0.00890864
KYI	0.0327869	0	0.00897679	0.0238101	-0.00897679
WVL	0.0327869	0	0.00898144	0.0238054	-0.00898144
PAG	0.0655738	0.0270571	0.041897	0.0236768	-0.0148399
QNA	0.0327869	0	0.00916639	0.0236205	-0.00916639
GII	0.0409836	0	0.0173867	0.0235969	-0.0173867
LKI	0.0468393	0	0.0233515	0.0234878	-0.0233515
KFR	0.0327869	0.0123688	0.00933982	0.0234471	0.00302901
RAW	0.0298066	0	0.00645677	0.0233498	-0.00645677
ANR	0.0327869	0	0.00961787	0.023169	-0.00961787
LIR	0.0468393	0	0.0236878	0.0231515	-0.0236878
IKH	0.0298066	0	0.00680297	0.0230036	-0.00680297
FHG	0.0298066	0	0.00685523	0.0229513	-0.00685523
TTG	0.0399344	0.0865792	0.0169945	0.0229399	0.0695847
YWW	0.0234197	0	0.000626974	0.0227927	-0.000626974
GFH	0.0298066	0	0.00721574	0.0225908	-0.00721574
QIV	0.0327869	0	0.0102187	0.0225682	-0.0102187
AMS	0.0327869	0	0.0102341	0.0225528	-0.0102341
WPY	0.0234197	0	0.00111235	0.0223073	-0.00111235
LPW	0.0298066	0	0.00756318	0.0222434	-0.00756318
AIK	0.0385705	0.025974	0.0163273	0.0222432	0.00964673
CPI	0.0273213	0.0288597	0.00511052	0.0222108	0.0237492
VRN	0.0327869	0.0173169	0.0107222	0.0220647	0.00659469
GVQ	0.0364295	0.0315117	0.0144203	0.0220092	0.0170914
FRN	0.0327869	0	0.0109565	0.0218304	-0.0109565
VDV	0.039777	0.0185532	0.0180406	0.0217365	0.000512663
RNI	0.0327869	0	0.011114	0.0216729	-0.011114
IVQ	0.0327869	0	0.0111344	0.0216525	-0.0111344
MSG	0.0327869	0.0185532	0.0113861	0.0214007	0.0071671
TIM	0.0273246	0.0162338	0.00600579	0.0213188	0.010228
GGA	0.0655738	0.0872649	0.0443567	0.021217	0.0429082
PCV	0.0273213	0	0.00616432	0.021157	-0.00616432
YPW	0.0234197	0	0.00242831	0.0209914	-0.00242831
KYW	0.0234197	0	0.00255704	0.0208626	-0.00255704
AFN	0.0327869	0	0.0120065	0.0207804	-0.0120065
VAN	0.0327869	0	0.0120665	0.0207204	-0.0120665
NIV	0.0327869	0	0.012073	0.0207139	-0.012073
IMS	0.0273246	0	0.00665979	0.0206648	-0.00665979
VFH	0.0273246	0	0.00689042	0.0204342	-0.00689042
PGG	0.0655738	0.132042	0.0451433	0.0204305	0.0868983
PIK	0.0298066	0	0.00943761	0.0203689	-0.00943761
IQV	0.0327869	0	0.0125351	0.0202518	-0.0125351
VLI	0.0468393	0.0275273	0.0267838	0.0200555	0.000743457
VRI	0.0327869	0	0.0128642	0.0199227	-0.0128642
AHT	0.0273246	0.0144312	0.00745939	0.0198652	0.00697178
GQG	0.0424754	0	0.0226539	0.0198215	-0.0226539
QVR	0.0327869	0	0.0129773	0.0198096	-0.0129773
SLH	0.0409836	0	0.0213891	0.0195945	-0.0213891
APY	0.0273213	0.0136701	0.00782583	0.0194955	0.00584429
AIQ	0.0327869	0	0.0135006	0.0192863	-0.0135006
KRF	0.0327869	0.0144312	0.0135066	0.0192803	0.000924611
IQR	0.0327869	0	0.0135468	0.01924	-0.0135468
VLT	0.0535967	0	0.0343594	0.0192374	-0.0343594
AIV	0.0364328	0	0.0172157	0.0192171	-0.0172157
GMM	0.021859	0	0.0029605	0.0188985	-0.0029605
VKN	0.0327869	0	0.0140278	0.0187591	-0.0140278
MMV	0.021859	0	0.00313665	0.0187224	-0.00313665
VSL	0.0662361	0.194805	0.0475495	0.0186865	0.147256
KQV	0.0327869	0	0.0142273	0.0185596	-0.0142273
GVY	0.0298066	0	0.0113417	0.0184649	-0.0113417
IRA	0.0327869	0	0.0144459	0.018341	-0.0144459
VCK	0.0273213	0.0136701	0.0091414	0.0181799	0.00452873
ARY	0.0273213	0	0.00937214	0.0179492	-0.00937214
MSP	0.0273246	0	0.00939654	0.0179281	-0.00939654
RCP	0.0273213	0	0.00944633	0.017875	-0.00944633
VIK	0.0327869	0.00998961	0.0150042	0.0177827	-0.00501455
KKP	0.0409836	0.12987	0.0232084	0.0177752	0.106662
LLT	0.0746328	0.0435922	0.0569546	0.0176782	-0.0133624
CKK	0.0273213	0	0.0096441	0.0176772	-0.0096441
YVP	0.0273213	0.0288597	0.00980351	0.0175178	0.0190562
GVD	0.0327869	0.0185532	0.0152931	0.0174937	0.0032601
HCI	0.0204918	0	0.00301218	0.0174796	-0.00301218
RNR	0.0327869	0	0.0153158	0.0174711	-0.0153158
PAW	0.0234197	0	0.00595417	0.0174655	-0.00595417
KVS	0.039777	0.0694675	0.0223623	0.0174148	0.0471052
RMC	0.0192852	0	0.0020053	0.01728	-0.0020053
MCI	0.0192852	0	0.00211418	0.0171711	-0.00211418
CFK	0.0204918	0	0.00347003	0.0170218	-0.00347003
IVS	0.0364295	0.12987	0.0195973	0.0168322	0.110273
RIF	0.0273246	0	0.0105432	0.0167814	-0.0105432
IMI	0.0204918	0	0.00374511	0.0167467	-0.00374511
GVL	0.0546459	0.00998961	0.037919	0.0167269	-0.0279294
QMM	0.0192852	0	0.0025708	0.0167144	-0.0025708
TFK	0.0273246	0	0.0107994	0.0165252	-0.0107994
MDM	0.0192852	0	0.00281896	0.0164663	-0.00281896
RTF	0.0273246	0	0.0110624	0.0162622	-0.0110624
TIF	0.0273246	0	0.011187	0.0161376	-0.011187
VRM	0.021859	0	0.00575199	0.016107	-0.00575199
RHC	0.0204918	0	0.00439757	0.0160942	-0.00439757
GKK	0.0468393	0.0118052	0.0307522	0.0160872	-0.018947
QCV	0.021859	0	0.00579253	0.0160665	-0.00579253
PYR	0.0234197	0	0.0074688	0.0159509	-0.00746879
MMK	0.0192852	0	0.00333734	0.0159479	-0.00333734
PRY	0.0234197	0	0.00748231	0.0159374	-0.00748231
RYV	0.0273213	0.025974	0.0114026	0.0159187	0.0145714
DCR	0.021859	0	0.00601133	0.0158477	-0.00601133
FKS	0.0273246	0	0.0114851	0.0158395	-0.0114851
KSY	0.0273246	0.025974	0.0115037	0.0158209	0.0144703
RVM	0.021859	0	0.00606399	0.015795	-0.00606399
MIR	0.0204918	0	0.00471062	0.0157812	-0.00471062
SPI	0.0298066	0.141675	0.0141063	0.0157003	0.127569
IMR	0.0204918	0	0.00485979	0.015632	-0.00485979
YSQ	0.0252197	0	0.00960178	0.0156179	-0.00960178
RYP	0.0234197	0	0.00790542	0.0155143	-0.00790542
KRD	0.0273213	0	0.0118117	0.0155096	-0.0118117
RDC	0.021859	0	0.00643583	0.0154232	-0.00643583
SYA	0.0273246	0.0173169	0.0119595	0.0153651	0.00535737
SFL	0.0546492	0.0441377	0.0393045	0.0153447	0.00483318
KQC	0.021859	0	0.00660832	0.0152507	-0.00660831
KVL	0.0535967	0	0.0385624	0.0150343	-0.0385624
IIM	0.0204918	0	0.00549191	0.0149999	-0.00549191
CIK	0.0192852	0	0.0043953	0.0148899	-0.0043953
DMR	0.0192852	0	0.00439624	0.014889	-0.00439624
KKR	0.0468393	0.12987	0.0319932	0.0148461	0.0978769
GIM	0.0204918	0	0.00595853	0.0145333	-0.00595853
MAL	0.0349738	0.0173169	0.0205925	0.0143812	-0.00327564
SVK	0.0385705	0.0108234	0.024204	0.0143665	-0.0133806
YRP	0.0234197	0	0.00910577	0.0143139	-0.00910577
AFK	0.0273213	0	0.0130355	0.0142858	-0.0130355
SDG	0.0364295	0	0.0221557	0.0142738	-0.0221557
KRL	0.0468393	0	0.0325904	0.0142489	-0.0325904
LCR	0.0298066	0	0.0155756	0.0142309	-0.0155756
PVE	0.0327869	0	0.01856	0.0142269	-0.01856
KRC	0.0204918	0	0.00632789	0.0141639	-0.00632789
GVF	0.0298066	0.0199792	0.0157662	0.0140404	0.00421302
LPI	0.0298066	0	0.0159239	0.0138827	-0.0159239
YLI	0.0252197	0	0.0114455	0.0137741	-0.0114455
LTT	0.0399344	0.0388909	0.0264278	0.0135066	0.0124631
RMK	0.021859	0	0.00837699	0.013482	-0.00837699
VGR	0.0327869	0	0.0193101	0.0134768	-0.0193101
GSH	0.0298066	0.0118052	0.0163771	0.0134294	-0.00457194
RTC	0.0204918	0	0.00715813	0.0133337	-0.00715813
LRC	0.0273213	0.0185532	0.0140371	0.0132842	0.00451618
KCR	0.0192852	0	0.00609216	0.0131931	-0.00609216
KQM	0.0192852	0	0.00613412	0.0131511	-0.00613413
WHM	0.0136623	0	0.000560703	0.0131016	-0.000560703
MVK	0.0204918	0	0.00752279	0.012969	-0.00752279
VVI	0.0327869	0	0.0198645	0.0129224	-0.0198645
GMD	0.0192852	0	0.00639332	0.0128919	-0.00639332
RDM	0.0182164	0	0.00536036	0.012856	-0.00536036
SII	0.0298066	0.052561	0.0169766	0.01283	0.0355844
QRI	0.0327869	0	0.0200733	0.0127135	-0.0200733
VMV	0.021859	0	0.00930121	0.0125578	-0.00930121
FKK	0.0262721	0	0.0137597	0.0125125	-0.0137597
VLK	0.0468393	0.0185532	0.034472	0.0123674	-0.0159187
GSD	0.0364295	0.012987	0.0240902	0.0123393	-0.0111032
VFV	0.0298066	0	0.0174794	0.0123272	-0.0174794
RKC	0.0192852	0	0.00702207	0.0122632	-0.00702207
CVR	0.0192852	0	0.00707241	0.0122128	-0.00707241
KVT	0.0324721	0	0.020279	0.0121931	-0.020279
DSI	0.0273213	0	0.0152239	0.0120975	-0.0152239
SCF	0.0204918	0	0.00839495	0.0120969	-0.00839495
PLK	0.0327869	0	0.020749	0.0120379	-0.020749
RVV	0.0327869	0.0173169	0.0207684	0.0120185	-0.00345154
GNT	0.0252197	0.0336494	0.0132626	0.0119571	0.0203867
IDI	0.021859	0	0.0100323	0.0118267	-0.0100323
ISR	0.0336492	0	0.0219111	0.0117381	-0.0219111
QVS	0.0327869	0	0.0210544	0.0117324	-0.0210544
GMA	0.021859	0.0144312	0.0101689	0.0116901	0.00426225
KVC	0.0192852	0	0.00759589	0.0116894	-0.00759589
WAH	0.0136623	0	0.00197337	0.0116889	-0.00197337
RSD	0.0252197	0	0.0135325	0.0116871	-0.0135325
MMF	0.0136623	0	0.00199416	0.0116681	-0.00199416
GMS	0.0192852	0.0118052	0.00770908	0.0115762	0.00409611
VSI	0.0298066	0.25974	0.0182554	0.0115511	0.241485
VRT	0.0273246	0.0282649	0.0158237	0.0115009	0.0124413
DMK	0.0182164	0	0.0067218	0.0114946	-0.0067218
LTG	0.0440623	0.0123688	0.032589	0.0114733	-0.0202202
KMV	0.0204918	0	0.00903365	0.0114581	-0.00903366
MLA	0.0262721	0	0.0148532	0.0114189	-0.0148532
WKH	0.0136623	0	0.00228265	0.0113796	-0.00228265
LIQ	0.0327869	0.0196104	0.021417	0.0113699	-0.00180664
GID	0.021859	0	0.0105991	0.0112599	-0.0105991
MLW	0.0136623	0	0.00247117	0.0111911	-0.00247117
TCV	0.0204918	0	0.00934051	0.0111513	-0.00934051
RMR	0.0182164	0	0.00716629	0.0110501	-0.0071663
LWH	0.0136623	0	0.00262099	0.0110413	-0.00262098
HMI	0.0136623	0	0.00262668	0.0110356	-0.00262668
IYS	0.0252197	0.0118052	0.0143022	0.0109175	-0.00249701
RRQ	0.0327869	0	0.0221157	0.0106712	-0.0221157
DTR	0.0204918	0	0.00985954	0.0106323	-0.00985954
VMM	0.0136623	0	0.00303014	0.0106322	-0.00303014
LGL	0.0889639	0.128914	0.0783402	0.0106237	0.0505741
AKP	0.0273705	0.0173169	0.0167798	0.0105907	0.000537126
MFK	0.0136623	0	0.00307201	0.0105903	-0.00307201
PAK	0.0298066	0.141675	0.0192436	0.010563	0.122432
FKV	0.0204918	0.0288597	0.00993398	0.0105578	0.0189258
RFM	0.0136623	0	0.00313601	0.0105263	-0.00313601
AHM	0.0136623	0	0.00318718	0.0104751	-0.00318718
RCR	0.0204918	0	0.0100296	0.0104622	-0.0100296
RDL	0.0409836	0.0288597	0.0305771	0.0104065	-0.00171739
RRM	0.0192852	0	0.0088826	0.0104026	-0.0088826
YQT	0.0163934	0.023613	0.00600069	0.0103927	0.0176123
RKM	0.0204918	0	0.0101179	0.0103739	-0.0101179
KRM	0.0182164	0	0.00784741	0.010369	-0.00784741
LML	0.0262721	0	0.0162782	0.00999388	-0.0162782
PVK	0.0273213	0.0270831	0.0173551	0.0099662	0.00972801
QGC	0.0172557	0	0.00733774	0.009918	-0.00733774
TRD	0.0204918	0	0.0107961	0.00969571	-0.0107961
RSC	0.0204918	0	0.010896	0.00959579	-0.010896
MIF	0.0136623	0	0.00419505	0.00946724	-0.00419505
CRK	0.0192852	0	0.00985009	0.00943516	-0.00985009
SRV	0.0327869	0.0108234	0.0234113	0.00937555	-0.012588
VCV	0.0192852	0.00998961	0.00993492	0.00935033	5.47e-05
MSV	0.0192852	0.0118052	0.00994328	0.00934196	0.00186191
LMM	0.0131148	0	0.00380564	0.00930911	-0.00380564
VCR	0.0192852	0	0.0100596	0.00922561	-0.0100596
FMK	0.0136623	0	0.00444251	0.00921978	-0.00444251
MKF	0.0136623	0	0.00446261	0.00919969	-0.00446261
MKK	0.021859	0	0.0127539	0.00910509	-0.0127539
QRR	0.0327869	0	0.0237164	0.00907048	-0.0237164
AAI	0.0327869	0.0199792	0.023763	0.00902391	-0.00378376
AKR	0.0298066	0	0.0207829	0.00902368	-0.0207829
PRV	0.0273213	0.0108234	0.0184649	0.00885643	-0.00764151
MMA	0.0131148	0	0.00427859	0.00883616	-0.00427859
HML	0.0136623	0	0.00493487	0.00872743	-0.00493487
KKW	0.0136623	0	0.00498807	0.00867422	-0.00498807
TGL	0.0399344	0.0185532	0.0312634	0.00867108	-0.0127101
VTT	0.027918	0.195275	0.0192478	0.00867022	0.176028
KVY	0.0182164	0	0.00958575	0.00863065	-0.00958575
GRV	0.0327869	0.0152779	0.0244119	0.00837496	-0.00913401
IPG	0.0273213	0.115701	0.0190082	0.00831315	0.0966931
GLY	0.0252197	0	0.016958	0.00826169	-0.016958
GCP	0.0172557	0.0123688	0.00902123	0.00823451	0.0033476
GVC	0.0192852	0.0288623	0.0110582	0.00822704	0.0178041
DIR	0.0192852	0	0.0113167	0.00796859	-0.0113167
SIK	0.021859	0	0.0139507	0.00790836	-0.0139507
LIY	0.0252197	0	0.0174773	0.00774241	-0.0174773
HRF	0.0136623	0	0.00594714	0.00771515	-0.00594714
SIP	0.0273213	0.0352571	0.0197017	0.00761965	0.0155555
QLV	0.0327869	0	0.0252179	0.00756902	-0.0252179
ILP	0.0298066	0.0519481	0.0223153	0.00749124	0.0296327
APA	0.0596131	0.0112935	0.0521431	0.00746998	-0.0408496
VYV	0.0182164	0	0.0107622	0.00745421	-0.0107622
KLF	0.0262721	0	0.0189405	0.00733162	-0.0189405
DIK	0.021859	0	0.014567	0.00729203	-0.014567
DRL	0.0298066	0	0.022576	0.00723051	-0.022576
NLP	0.0273213	0	0.0200921	0.00722921	-0.0200921
DAR	0.0204918	0.0136701	0.0132712	0.00722058	0.00039891
GDS	0.0327869	0.0383429	0.0256381	0.00714883	0.0127048
SRR	0.039777	0.0152779	0.0326954	0.00708168	-0.0174175
SYQ	0.0163934	0	0.00942796	0.00696548	-0.00942796
TAD	0.0204918	0	0.0136268	0.00686498	-0.0136268
TIS	0.0336492	0.0293766	0.0268337	0.00681553	0.00254297
KHA	0.0136623	0.0144312	0.00684895	0.00681335	0.00758222
DAI	0.0192852	0.12987	0.012525	0.00676023	0.117345
RVD	0.0192852	0.012987	0.012763	0.00652227	0.000224034
DRR	0.0204918	0	0.0140693	0.00642251	-0.0140693
KLK	0.0468393	0.012987	0.0404617	0.00637768	-0.0274747
VII	0.021859	0	0.0155478	0.00631123	-0.0155478
VDT	0.0204918	0.012987	0.0142941	0.00619772	-0.00130707
WKK	0.0136623	0	0.00750344	0.00615886	-0.00750344
QTK	0.0163934	0	0.0102868	0.00610668	-0.0102868
VLA	0.0546459	0.021213	0.0487502	0.00589574	-0.0275372
RRD	0.021859	0	0.0159953	0.00586367	-0.0159953
RDS	0.0273213	0.00927532	0.0214792	0.00584212	-0.0122039
VVT	0.0298066	0.0152779	0.024011	0.00579557	-0.00873307
KDR	0.0204918	0	0.0147813	0.00571051	-0.0147813
RKD	0.0204918	0.0118052	0.0148356	0.00565617	-0.00303044
ESI	0.021859	0	0.016634	0.00522501	-0.016634
ADT	0.0204918	0	0.0153177	0.00517406	-0.0153177
IKA	0.021859	0	0.0170415	0.00481749	-0.0170415
DII	0.0182164	0	0.013615	0.00460135	-0.013615
LLG	0.0889639	0.0953636	0.0845149	0.00444906	0.0108488
KVN	0.0163934	0	0.012098	0.00429545	-0.012098
LYV	0.0182164	0.0231922	0.0139747	0.00424168	0.0092175
KAH	0.0136623	0	0.00948141	0.00418088	-0.00948142
VVL	0.0468393	0	0.0426662	0.00417312	-0.0426662
GPV	0.0273213	0.0240597	0.0231626	0.00415873	0.000897157
YRR	0.0163934	0	0.0122664	0.00412707	-0.0122664
VDI	0.0192852	0.0369221	0.0152018	0.00408341	0.0217202
CPS	0.0172557	0	0.0132247	0.00403104	-0.0132247
CKL	0.0126098	0	0.00859149	0.00401835	-0.00859149
RQL	0.0327869	0	0.0287768	0.0040101	-0.0287768
KRT	0.0192852	0	0.0155502	0.00373504	-0.0155502
VFL	0.0327869	0.0144312	0.0290582	0.00372873	-0.014627
VDA	0.0204918	0	0.0167944	0.00369745	-0.0167944
VTG	0.0298066	0	0.026299	0.00350752	-0.026299
TAI	0.0192852	0	0.0158864	0.00339888	-0.0158864
SQV	0.0252197	0	0.021909	0.00331064	-0.021909
DSG	0.0327869	0.0385325	0.0294806	0.00330626	0.00905184
VSY	0.0163934	0	0.0130977	0.00329574	-0.0130977
KDA	0.0192852	0.055613	0.0159982	0.00328703	0.0396148
GST	0.0298066	0.0118052	0.0266074	0.00319913	-0.0148022
DLP	0.0298066	0.0627714	0.0266924	0.00311415	0.036079
VSA	0.0364295	0	0.0334035	0.00302604	-0.0334035
LVK	0.0327869	0.0306649	0.0298045	0.00298238	0.000860431
AHR	0.0136623	0	0.0107075	0.00295475	-0.0107075
AAF	0.0273213	0.0297091	0.0245706	0.00275076	0.00513854
ARP	0.0273213	0.0329377	0.0245829	0.00273844	0.00835479
AII	0.0182164	0	0.0155768	0.00263956	-0.0155768
KLY	0.0182164	0	0.0155922	0.00262421	-0.0155922
ARD	0.0204918	0.0216442	0.0179131	0.00257871	0.00373107
FLK	0.0273246	0	0.0247568	0.0025678	-0.0247568
MSA	0.0136623	0	0.0113435	0.00231877	-0.0113435
LVM	0.0136623	0	0.0114809	0.00218137	-0.0114809
DTA	0.0204918	0.117706	0.0186012	0.00189062	0.0991053
RTI	0.0136623	0	0.0119599	0.00170238	-0.0119599
NKA	0.0142557	0	0.0126239	0.00163188	-0.0126239
KKS	0.0298066	0	0.0282689	0.00153766	-0.0282689
LPD	0.0273213	0.0144312	0.0258078	0.00151354	-0.0113766
KCK	0.0126098	0	0.0111531	0.00145671	-0.0111531
AKL	0.0298066	0	0.0284452	0.00136132	-0.0284452
GRD	0.0182164	0.0324675	0.0168593	0.0013571	0.0156082
PDL	0.0273213	0.0236597	0.0260944	0.00122693	-0.00243464
TRI	0.0136623	0.0118052	0.0124913	0.00117098	-0.000686119
VLL	0.0746328	0.0258545	0.0736275	0.00100532	-0.0477729
LLC	0.0298066	0.0753247	0.0288405	0.000966072	0.0464842
KKM	0.0126098	0	0.0117512	0.000858586	-0.0117512
TTL	0.0273213	0.0152779	0.0264658	0.000855486	-0.0111879
KVA	0.021859	0.0216442	0.0211064	0.000752607	0.000537747
VLF	0.0252197	0.0285429	0.0245854	0.000634223	0.00395741
LMS	0.0136623	0	0.0132427	0.000419632	-0.0132427
ALI	0.0273246	0.0136701	0.027039	0.00028554	-0.0133689
LGN	0.0252197	0.0144312	0.0249804	0.000239271	-0.0105492
KPL	0.0273705	0	0.0272467	0.000123771	-0.0272467
LRT	0.0273246	0	0.0272334	9.12e-05	-0.0272334
RTA	0.0192852	0	0.0192614	2.38e-05	-0.0192614
AHS	0.0136623	0	0.0137298	-6.75e-05	-0.0137298
WCM	0	0	0.000348825	-0.000348825	-0.000348825
MWW	0	0	0.000389607	-0.000389607	-0.000389607
WCW	0	0	0.000390695	-0.000390695	-0.000390695
ALM	0.0136623	0	0.0140631	-0.000400808	-0.0140631
CMW	0	0	0.000430339	-0.000430339	-0.000430339
MWC	0	0	0.000444098	-0.000444098	-0.000444098
WMW	0	0	0.00046736	-0.00046736	-0.00046736
WWH	0	0	0.000478545	-0.000478545	-0.000478545
HAL	0.0136623	0.0548338	0.0141451	-0.000482768	0.0406887
MWM	0	0	0.000483841	-0.000483841	-0.000483841
WWM	0	0	0.000497451	-0.000497451	-0.000497451
HMW	0	0	0.000499381	-0.000499381	-0.000499381
WWC	0	0	0.000536748	-0.000536748	-0.000536748
IKL	0.0182164	0	0.0187653	-0.000548863	-0.0187653
CWW	0	0	0.000570552	-0.000570552	-0.000570552
MMW	0	0	0.000574115	-0.000574115	-0.000574115
MCW	0	0	0.000586439	-0.000586439	-0.000586439
WHW	0	0	0.000607622	-0.000607622	-0.000607622
WMC	0	0	0.000664835	-0.000664835	-0.000664835
NWW	0	0	0.000666964	-0.000666964	-0.000666964
CHW	0	0	0.000670478	-0.000670478	-0.000670478
RAP	0.0273213	0	0.0279921	-0.00067077	-0.0279921
WYW	0	0	0.000672606	-0.000672606	-0.000672606
WMH	0	0	0.000699876	-0.000699876	-0.000699876
WYM	0	0	0.000721703	-0.000721703	-0.000721703
NWC	0	0	0.000726503	-0.000726503	-0.000726503
WYC	0	0	0.000743578	-0.000743578	-0.000743578
MCM	0	0	0.000746003	-0.000746003	-0.000746003
HMC	0	0	0.000749913	-0.000749913	-0.000749913
WHY	0	0	0.000760109	-0.000760109	-0.000760109
WMM	0	0	0.000763227	-0.000763227	-0.000763227
WWN	0	0	0.000764662	-0.000764662	-0.000764662
YMW	0	0	0.000766543	-0.000766543	-0.000766543
MYW	0	0	0.000774363	-0.000774363	-0.000774363
HWW	0	0	0.000780104	-0.000780104	-0.000780104
WFM	0	0	0.000786192	-0.000786192	-0.000786192
NMW	0	0	0.000787231	-0.000787231	-0.000787231
QWW	0	0	0.000789854	-0.000789854	-0.000789854
WMY	0	0	0.000791982	-0.000791982	-0.000791982
CMH	0	0	0.00080094	-0.00080094	-0.00080094
WWQ	0	0	0.000803118	-0.000803118	-0.000803118
HWM	0	0	0.000803118	-0.000803118	-0.000803118
YWM	0	0	0.00081173	-0.00081173	-0.00081173
LKR	0.0327869	0	0.0336051	-0.000818262	-0.0336051
MWH	0	0	0.000818362	-0.000818362	-0.000818362
CMM	0	0	0.000828013	-0.000828013	-0.000828013
MWY	0	0	0.000838703	-0.000838703	-0.000838703
YCW	0	0	0.000852957	-0.000852957	-0.000852957
TMW	0	0	0.000865974	-0.000865974	-0.000865974
FWW	0	0	0.000873893	-0.000873893	-0.000873893
IWC	0	0	0.000874734	-0.000874734	-0.000874734
CDW	0	0	0.000881366	-0.000881366	-0.000881366
KSK	0.0273246	0	0.0282081	-0.000883527	-0.0282081
TKV	0.0163934	0	0.0172778	-0.00088436	-0.0172778
WWY	0	0	0.000892007	-0.000892007	-0.000892007
CWH	0	0	0.000896857	-0.000896857	-0.000896857
WPM	0	0	0.000901213	-0.000901213	-0.000901213
MFW	0	0	0.000915219	-0.000915219	-0.000915219
RGS	0.0298066	0.0372961	0.0307222	-0.00091564	0.00657391
WNW	0	0	0.000918683	-0.000918683	-0.000918683
WHN	0	0	0.000920564	-0.000920564	-0.000920564
WWD	0	0	0.000923088	-0.000923088	-0.000923088
IMW	0	0	0.000923484	-0.000923484	-0.000923484
CWY	0	0	0.000929473	-0.000929473	-0.000929473
CQW	0	0	0.000948924	-0.000948924	-0.000948924
WCI	0	0	0.000952289	-0.000952289	-0.000952289
MHM	0	0	0.000961445	-0.000961445	-0.000961445
HCW	0	0	0.00097169	-0.00097169	-0.00097169
EWW	0	0	0.000976788	-0.000976788	-0.000976788
MQW	0	0	0.00097753	-0.00097753	-0.00097753
YWH	0	0	0.000981638	-0.000981638	-0.000981638
WCH	0	0	0.00098733	-0.00098733	-0.00098733
WFW	0	0	0.000994308	-0.000994308	-0.000994308
CWM	0	0	0.000994902	-0.000994902	-0.000994902
FMW	0	0	0.000996931	-0.000996931	-0.000996931
HWC	0	0	0.00101539	-0.00101539	-0.00101539
WCT	0	0	0.00102514	-0.00102514	-0.00102514
WYY	0	0	0.00102702	-0.00102702	-0.00102702
YMM	0	0	0.00102772	-0.00102772	-0.00102772
CNW	0	0	0.00102851	-0.00102851	-0.00102851
YHW	0	0	0.00103524	-0.00103524	-0.00103524
WWT	0	0	0.00103806	-0.00103806	-0.00103806
WCN	0	0	0.00103989	-0.00103989	-0.00103989
CMC	0	0	0.00105137	-0.00105137	-0.00105137
VWW	0	0	0.00106855	-0.00106855	-0.00106855
WHC	0	0	0.00108374	-0.00108374	-0.00108374
WQW	0	0	0.00108379	-0.00108379	-0.00108379
CYW	0	0	0.00108597	-0.00108597	-0.00108597
WCD	0	0	0.00110166	-0.00110166	-0.00110166
MIW	0	0	0.00110458	-0.00110458	-0.00110458
WCY	0	0	0.00111037	-0.00111037	-0.00111037
HDW	0	0	0.00111433	-0.00111433	-0.00111433
TWW	0	0	0.00111472	-0.00111472	-0.00111472
MHC	0	0	0.00111512	-0.00111512	-0.00111512
PMW	0	0	0.00111685	-0.00111685	-0.00111685
CCM	0	0	0.00112309	-0.00112309	-0.00112309
KKD	0.0192852	0	0.0204089	-0.00112361	-0.0204089
HNW	0	0	0.00113259	-0.00113259	-0.00113259
HKW	0	0	0.00113972	-0.00113972	-0.00113972
EWC	0	0	0.00114125	-0.00114125	-0.00114125
NWH	0	0	0.00114165	-0.00114165	-0.00114165
WDW	0	0	0.00114402	-0.00114402	-0.00114402
YWC	0	0	0.00114521	-0.00114521	-0.00114521
TWC	0	0	0.00114818	-0.00114818	-0.00114818
QWC	0	0	0.00115556	-0.00115556	-0.00115556
FWH	0	0	0.00116209	-0.00116209	-0.00116209
MWF	0	0	0.00116303	-0.00116303	-0.00116303
WGM	0	0	0.00116432	-0.00116432	-0.00116432
MWI	0	0	0.00116501	-0.00116501	-0.00116501
WWF	0	0	0.00116605	-0.00116605	-0.00116605
WNM	0	0	0.00116639	-0.00116639	-0.00116639
WHH	0	0	0.00116907	-0.00116907	-0.00116907
MWV	0	0	0.00118005	-0.00118005	-0.00118005
WCF	0	0	0.00118392	-0.00118391	-0.00118391
MHW	0	0	0.00118644	-0.00118644	-0.00118644
CIW	0	0	0.0011997	-0.0011997	-0.0011997
WQM	0	0	0.00120168	-0.00120168	-0.00120168
WTM	0	0	0.00120599	-0.00120599	-0.00120599
WWS	0	0	0.00121995	-0.00121995	-0.00121995
MYM	0	0	0.00122435	-0.00122435	-0.00122435
FWC	0	0	0.00122836	-0.00122836	-0.00122836
MWN	0	0	0.0012293	-0.0012293	-0.0012293
HWH	0	0	0.0012294	-0.0012294	-0.0012294
CYM	0	0	0.00123281	-0.00123281	-0.00123281
CEW	0	0	0.0012341	-0.0012341	-0.0012341
MWQ	0	0	0.00123732	-0.00123732	-0.00123732
HCM	0	0	0.00124613	-0.00124613	-0.00124613
MMC	0	0	0.00125103	-0.00125103	-0.00125103
WHF	0	0	0.00125222	-0.00125221	-0.00125221
WTW	0	0	0.00125266	-0.00125266	-0.00125266
CWC	0	0	0.00125474	-0.00125474	-0.00125474
HWY	0	0	0.00125558	-0.00125558	-0.00125558
NCW	0	0	0.00126013	-0.00126013	-0.00126013
WHD	0	0	0.00126201	-0.00126201	-0.00126201
VWC	0	0	0.00126404	-0.00126404	-0.00126404
MMH	0	0	0.00126498	-0.00126498	-0.00126498
NWM	0	0	0.00126766	-0.00126766	-0.00126766
YWY	0	0	0.00127458	-0.00127459	-0.00127459
WIM	0	0	0.00128894	-0.00128894	-0.00128894
YWF	0	0	0.00129146	-0.00129146	-0.00129146
KWC	0	0	0.00129626	-0.00129626	-0.00129626
WWE	0	0	0.0013019	-0.00130191	-0.00130191
MWD	0	0	0.00130304	-0.00130304	-0.00130304
CWI	0	0	0.00131413	-0.00131413	-0.00131413
WSW	0	0	0.00131626	-0.00131626	-0.00131626
DWW	0	0	0.00131814	-0.00131814	-0.00131814
WMF	0	0	0.00132487	-0.00132487	-0.00132487
CHM	0	0	0.00133333	-0.00133333	-0.00133333
ECW	0	0	0.00133685	-0.00133685	-0.00133685
WHA	0	0	0.00133734	-0.00133734	-0.00133734
WQY	0	0	0.00133804	-0.00133804	-0.00133804
PCM	0	0	0.00134081	-0.00134081	-0.00134081
MYC	0	0	0.00134086	-0.00134086	-0.00134086
HHM	0	0.0118052	0.00134472	-0.00134472	0.0104605
MCH	0	0	0.00135135	-0.00135135	-0.00135135
CKW	0	0	0.00135174	-0.00135174	-0.00135174
FMM	0	0	0.00135392	-0.00135392	-0.00135392
WCC	0	0	0.00135813	-0.00135813	-0.00135813
DWM	0	0	0.00136055	-0.00136055	-0.00136055
MHD	0	0	0.00136115	-0.00136115	-0.00136115
MWG	0	0	0.00136456	-0.00136456	-0.00136456
CNM	0	0	0.0013657	-0.0013657	-0.0013657
WHI	0	0	0.00136763	-0.00136763	-0.00136763
WCQ	0	0	0.00136788	-0.00136788	-0.00136788
NCM	0	0	0.00136827	-0.00136828	-0.00136828
YMC	0	0	0.00136902	-0.00136902	-0.00136902
QCM	0	0	0.00137327	-0.00137327	-0.00137327
MWP	0	0	0.00137387	-0.00137387	-0.00137387
QWM	0	0	0.00137476	-0.00137476	-0.00137476
CMY	0	0	0.00138124	-0.00138124	-0.00138124
VMW	0	0	0.00138956	-0.00138956	-0.00138956
WNC	0	0	0.00139104	-0.00139104	-0.00139104
HEW	0	0	0.00139159	-0.00139159	-0.00139159
WEW	0	0	0.00140044	-0.00140045	-0.00140045
GMW	0	0	0.0014048	-0.0014048	-0.0014048
WNH	0	0	0.0014049	-0.0014049	-0.0014049
MMM	0	0	0.00140841	-0.00140841	-0.00140841
WCA	0	0	0.00140886	-0.00140886	-0.00140886
HMM	0	0	0.00141019	-0.0014102	-0.0014102
WYH	0	0	0.00141208	-0.00141208	-0.00141208
WYD	0	0.0173169	0.00142217	-0.00142217	0.0158947
WMT	0	0	0.00142222	-0.00142222	-0.00142222
WMI	0	0	0.00142885	-0.00142885	-0.00142885
WHE	0	0	0.00143049	-0.00143049	-0.00143049
FMH	0	0	0.00143281	-0.00143281	-0.00143281
WQC	0	0	0.00143336	-0.00143336	-0.00143336
WHQ	0	0	0.00143425	-0.00143425	-0.00143425
WMN	0	0	0.0014346	-0.0014346	-0.0014346
MHY	0	0	0.00143648	-0.00143648	-0.00143648
WDM	0	0	0.00143662	-0.00143662	-0.00143662
WVM	0	0	0.00143865	-0.00143865	-0.00143865
IWM	0	0	0.0014438	-0.0014438	-0.0014438
WPI	0	0	0.00144449	-0.00144449	-0.00144449
YQW	0	0	0.00144548	-0.00144548	-0.00144548
CMF	0	0	0.00144608	-0.00144608	-0.00144608
RMW	0	0	0.00145291	-0.00145291	-0.00145291
WHV	0	0	0.00145518	-0.00145518	-0.00145518
EMW	0	0	0.00145578	-0.00145578	-0.00145578
DMC	0	0	0.00145736	-0.00145736	-0.00145736
MCY	0	0	0.00145964	-0.00145964	-0.00145964
DWH	0	0	0.001463	-0.001463	-0.001463
MCC	0	0	0.00146543	-0.00146543	-0.00146543
HMY	0	0	0.00147251	-0.00147251	-0.00147251
QWH	0	0	0.00147394	-0.00147394	-0.00147394
YMH	0	0	0.00147617	-0.00147617	-0.00147617
WAM	0	0	0.00147642	-0.00147642	-0.00147642
MFM	0	0	0.00147741	-0.00147741	-0.00147741
YWQ	0	0	0.00147874	-0.00147874	-0.00147874
WFY	0	0	0.00147904	-0.00147904	-0.00147904
CFW	0	0	0.00147958	-0.00147958	-0.00147958
WDC	0	0	0.00148211	-0.00148211	-0.00148211
CMI	0	0	0.00148231	-0.00148231	-0.00148231
MWT	0	0	0.00148409	-0.00148409	-0.00148409
MRW	0	0	0.00148458	-0.00148458	-0.00148458
MNW	0	0	0.00149225	-0.00149225	-0.00149225
WTC	0	0	0.00149359	-0.00149359	-0.00149359
CWN	0	0	0.00149413	-0.00149414	-0.00149414
CWF	0	0	0.00149641	-0.00149641	-0.00149641
QMW	0	0	0.00150304	-0.00150304	-0.00150304
WNY	0	0	0.0015125	-0.0015125	-0.0015125
WYE	0	0	0.00151527	-0.00151527	-0.00151527
HWF	0	0	0.00151834	-0.00151834	-0.00151834
WSM	0	0	0.00152086	-0.00152086	-0.00152086
MTW	0	0	0.00152175	-0.00152175	-0.00152175
HNM	0	0	0.001522	-0.001522	-0.001522
KWH	0	0	0.00152348	-0.00152348	-0.00152348
CYH	0	0	0.00152611	-0.00152611	-0.00152611
ICW	0	0	0.00152824	-0.00152824	-0.00152824
CMN	0	0.0162338	0.00153061	-0.00153061	0.0147032
NHW	0	0	0.0015365	-0.0015365	-0.0015365
CMP	0	0	0.00153937	-0.00153937	-0.00153937
AMW	0	0	0.00154615	-0.00154615	-0.00154615
HWN	0	0	0.00154907	-0.00154907	-0.00154907
TAK	0.0131148	0.0388909	0.0146712	-0.00155647	0.0242197
YKW	0	0	0.00155813	-0.00155813	-0.00155813
HHW	0	0	0.00156927	-0.00156927	-0.00156927
WMP	0	0	0.00157065	-0.00157065	-0.00157065
NMC	0	0	0.00157248	-0.00157248	-0.00157248
NYW	0	0	0.00157634	-0.00157634	-0.00157634
WWG	0	0	0.00157684	-0.00157684	-0.00157684
WEC	0	0	0.00157793	-0.00157793	-0.00157793
FWM	0	0	0.00157991	-0.00157991	-0.00157991
WYA	0	0	0.00158367	-0.00158367	-0.00158367
WCE	0	0	0.0015856	-0.0015856	-0.0015856
MMY	0	0	0.00158649	-0.00158649	-0.00158649
CWP	0	0	0.00158669	-0.00158669	-0.00158669
YCM	0	0	0.00158778	-0.00158778	-0.00158778
MPW	0	0	0.00159114	-0.00159114	-0.00159114
MQC	0	0	0.00159431	-0.00159431	-0.00159431
KCW	0	0	0.00159485	-0.00159485	-0.00159485
MWE	0	0	0.00159832	-0.00159832	-0.00159832
HDM	0	0	0.00160861	-0.00160861	-0.00160861
PWH	0	0	0.00161015	-0.00161015	-0.00161015
WYN	0	0	0.00161336	-0.00161336	-0.00161336
WKM	0	0	0.00162618	-0.00162618	-0.00162618
WHT	0	0	0.00162727	-0.00162727	-0.00162727
WMS	0	0	0.00162742	-0.00162742	-0.00162742
YNW	0	0	0.0016293	-0.0016293	-0.0016293
MHH	0	0	0.00163133	-0.00163133	-0.00163133
FWY	0	0	0.00163316	-0.00163316	-0.00163316
CFM	0	0	0.00163836	-0.00163836	-0.00163836
VWM	0	0	0.00164088	-0.00164088	-0.00164088
CWQ	0	0	0.00164732	-0.00164732	-0.00164732
KMW	0	0	0.00164816	-0.00164816	-0.00164816
WMR	0	0	0.00165528	-0.00165528	-0.00165528
YFW	0	0	0.00165677	-0.00165677	-0.00165677
WPN	0	0	0.00165677	-0.00165677	-0.00165677
WEH	0	0.0118052	0.0016586	-0.0016586	0.0101466
MYH	0	0	0.00166073	-0.00166073	-0.00166073
QCW	0	0	0.00166172	-0.00166172	-0.00166172
WMQ	0	0	0.00167073	-0.00167073	-0.00167073
HIW	0	0	0.0016737	-0.00167369	-0.00167369
DCW	0	0	0.00167666	-0.00167666	-0.00167666
FHW	0	0	0.0016777	-0.0016777	-0.0016777
YEW	0	0	0.00167864	-0.00167864	-0.00167864
IHW	0	0.0955481	0.00167919	-0.00167919	0.0938689
QYW	0	0	0.00168161	-0.00168161	-0.00168161
HWT	0	0	0.00168221	-0.00168221	-0.00168221
WQI	0	0	0.0016834	-0.0016834	-0.0016834
HMH	0	0	0.00168359	-0.00168359	-0.00168359
DLK	0.0273213	0	0.0290116	-0.00169032	-0.0290116
MQY	0	0	0.00169136	-0.00169136	-0.00169136
YYM	0	0	0.00169295	-0.00169295	-0.00169295
DMW	0	0	0.00169433	-0.00169433	-0.00169433
CIM	0	0	0.00169933	-0.00169933	-0.00169933
WQH	0	0	0.00170007	-0.00170007	-0.00170007
IMM	0	0	0.00170146	-0.00170146	-0.00170146
IWH	0	0	0.00171378	-0.00171378	-0.00171378
WFN	0	0	0.00171467	-0.00171467	-0.00171467
WRM	0	0	0.00171596	-0.00171596	-0.00171596
HQW	0	0	0.00171675	-0.00171675	-0.00171675
THW	0	0	0.00171759	-0.00171759	-0.00171759
WAY	0	0	0.00171829	-0.00171829	-0.00171829
WYI	0	0	0.00171849	-0.00171849	-0.00171849
EWH	0	0	0.00172002	-0.00172002	-0.00172002
NMH	0	0	0.00172116	-0.00172116	-0.00172116
KAR	0.0192852	0.0136701	0.0210077	-0.00172247	-0.00733759
WEY	0	0	0.00172428	-0.00172428	-0.00172428
GWM	0	0	0.00172536	-0.00172537	-0.00172537
MNC	0	0	0.00172556	-0.00172556	-0.00172556
WCV	0	0	0.0017273	-0.0017273	-0.0017273
CWR	0	0	0.00172739	-0.00172739	-0.00172739
SMW	0	0	0.00172858	-0.00172858	-0.00172858
RWM	0	0	0.00173338	-0.00173338	-0.00173338
DWY	0	0	0.00173497	-0.00173497	-0.00173497
CTW	0	0	0.0017465	-0.0017465	-0.0017465
DCM	0	0	0.00174947	-0.00174947	-0.00174947
GWW	0	0	0.00175021	-0.00175021	-0.00175021
CWT	0	0	0.00175387	-0.00175387	-0.00175387
CRW	0	0	0.00175447	-0.00175447	-0.00175447
YHM	0	0	0.00175734	-0.00175734	-0.00175734
FEW	0	0	0.00175778	-0.00175778	-0.00175778
HYW	0	0	0.00176234	-0.00176234	-0.00176234
YDW	0	0	0.00176303	-0.00176303	-0.00176303
CCW	0	0	0.00176654	-0.00176654	-0.00176654
WYG	0	0	0.00177446	-0.00177446	-0.00177446
YWI	0	0	0.00177491	-0.00177491	-0.00177491
PCW	0	0	0.00177862	-0.00177862	-0.00177862
FCW	0	0	0.00178189	-0.00178189	-0.00178189
MEW	0	0	0.00178253	-0.00178253	-0.00178253
WDH	0	0	0.00178298	-0.00178297	-0.00178297
WCP	0	0	0.00178446	-0.00178446	-0.00178446
GWC	0	0	0.00179089	-0.00179089	-0.00179089
QFW	0	0	0.00179193	-0.00179193	-0.00179193
WYT	0	0	0.00180272	-0.00180272	-0.00180272
MDW	0	0	0.00180351	-0.00180351	-0.00180351
HWI	0	0	0.00180544	-0.00180544	-0.00180544
VWH	0	0	0.00180822	-0.00180822	-0.00180822
INW	0	0	0.00181519	-0.00181519	-0.00181519
MCQ	0	0	0.00182504	-0.00182504	-0.00182504
EWM	0	0	0.00183267	-0.00183267	-0.00183267
WEM	0	0	0.00183321	-0.00183321	-0.00183321
WVH	0	0	0.00183648	-0.00183648	-0.00183648
MHN	0	0	0.00183781	-0.00183781	-0.00183781
IMC	0	0	0.00184014	-0.00184014	-0.00184014
TCM	0	0	0.00184563	-0.00184563	-0.00184563
WYP	0	0	0.00184618	-0.00184618	-0.00184618
PWY	0	0	0.00184845	-0.00184845	-0.00184845
IWQ	0	0	0.0018486	-0.0018486	-0.0018486
CMR	0	0	0.00185073	-0.00185073	-0.00185073
WMD	0	0	0.00185266	-0.00185266	-0.00185266
GWH	0	0	0.00185325	-0.00185325	-0.00185325
MHF	0	0	0.00185459	-0.00185459	-0.00185459
TWM	0	0	0.00185553	-0.00185553	-0.00185553
HWD	0	0	0.00186023	-0.00186023	-0.00186023
HYM	0	0	0.00186038	-0.00186038	-0.00186038
WFC	0	0	0.00186048	-0.00186048	-0.00186048
PMH	0	0	0.00186177	-0.00186177	-0.00186177
WTN	0	0	0.00186192	-0.00186192	-0.00186192
YYW	0	0	0.00186464	-0.00186464	-0.00186464
MWA	0	0	0.00186721	-0.00186721	-0.00186721
MWK	0	0	0.00187127	-0.00187127	-0.00187127
FYW	0	0	0.00187409	-0.00187409	-0.00187409
FCM	0	0	0.00188127	-0.00188127	-0.00188127
MIM	0	0	0.0018824	-0.00188241	-0.00188241
HTW	0	0	0.0018831	-0.0018831	-0.0018831
WMK	0	0	0.00188438	-0.00188439	-0.00188439
HMF	0	0	0.00188646	-0.00188646	-0.00188646
KWM	0	0	0.00189419	-0.00189418	-0.00189418
MQM	0	0	0.00190581	-0.00190582	-0.00190582
MCN	0	0	0.00190765	-0.00190765	-0.00190765
YWN	0	0	0.00191195	-0.00191195	-0.00191195
MRC	0	0	0.00191304	-0.00191304	-0.00191304
TNW	0	0	0.00191566	-0.00191566	-0.00191566
QWY	0	0	0.00191616	-0.00191616	-0.00191616
MGW	0	0	0.00191829	-0.00191829	-0.00191829
QMH	0	0	0.00191918	-0.00191918	-0.00191918
WRC	0	0	0.00192245	-0.00192244	-0.00192244
DWC	0	0	0.00192423	-0.00192423	-0.00192423
WQF	0	0	0.00192492	-0.00192492	-0.00192492
YMY	0	0	0.00193031	-0.00193031	-0.00193031
WIC	0	0	0.00193507	-0.00193507	-0.00193507
TYW	0	0	0.00193635	-0.00193635	-0.00193635
RVS	0.0204918	0	0.0224342	-0.00194245	-0.0224342
WPH	0	0	0.00194264	-0.00194264	-0.00194264
TQW	0	0	0.00194284	-0.00194284	-0.00194284
HMN	0	0	0.00194645	-0.00194645	-0.00194645
AWC	0	0	0.0019466	-0.0019466	-0.0019466
KCM	0	0	0.00194788	-0.00194788	-0.00194788
WHK	0	0	0.00194937	-0.00194937	-0.00194937
ANW	0	0	0.00194967	-0.00194967	-0.00194967
MCF	0	0	0.00195125	-0.00195125	-0.00195125
HVW	0	0	0.00195184	-0.00195184	-0.00195184
TWH	0	0	0.00195209	-0.00195209	-0.00195209
CVW	0	0	0.00195338	-0.00195338	-0.00195338
WFD	0	0	0.00195476	-0.00195476	-0.00195476
CMQ	0	0	0.00195541	-0.00195541	-0.00195541
WCG	0	0	0.00195585	-0.00195585	-0.00195585
WYF	0	0	0.00195947	-0.00195947	-0.00195947
QMC	0	0	0.0019608	-0.0019608	-0.0019608
VWY	0	0	0.00196258	-0.00196258	-0.00196258
YAW	0	0	0.00196412	-0.00196412	-0.00196412
NDW	0	0	0.00196892	-0.00196892	-0.00196892
WGW	0	0	0.0019711	-0.0019711	-0.0019711
WTH	0	0	0.00198218	-0.00198218	-0.00198218
WHG	0	0	0.0019851	-0.0019851	-0.0019851
HCY	0	0	0.00198876	-0.00198877	-0.00198877
MIC	0	0	0.00199174	-0.00199173	-0.00199173
QCY	0	0	0.00199361	-0.00199362	-0.00199362
HDC	0	0	0.00199381	-0.00199381	-0.00199381
FWF	0	0	0.0019952	-0.0019952	-0.0019952
DHW	0	0	0.00199564	-0.00199564	-0.00199564
WKC	0	0	0.00199911	-0.00199911	-0.00199911
AWH	0	0	0.0020005	-0.00200049	-0.00200049
IWY	0	0	0.00200089	-0.00200089	-0.00200089
NMM	0	0	0.00200183	-0.00200183	-0.00200183
WYV	0	0	0.00200277	-0.00200277	-0.00200277
HQM	0	0	0.00200752	-0.00200752	-0.00200752
NWQ	0	0	0.00201376	-0.00201376	-0.00201376
YMQ	0	0	0.00202128	-0.00202128	-0.00202128
MHI	0	0	0.00203192	-0.00203192	-0.00203192
RWC	0	0	0.00203974	-0.00203974	-0.00203974
KWY	0	0	0.00204336	-0.00204336	-0.00204336
YIW	0	0	0.00204459	-0.00204459	-0.00204459
PHW	0	0	0.00204638	-0.00204637	-0.00204637
TMC	0	0	0.00204776	-0.00204776	-0.00204776
DYW	0	0	0.00205157	-0.00205157	-0.00205157
MPC	0	0.0162338	0.00205914	-0.00205914	0.0141746
WFH	0	0	0.00206083	-0.00206083	-0.00206083
WEF	0	0	0.00206474	-0.00206474	-0.00206474
DMH	0	0	0.00207711	-0.00207711	-0.00207711
HWQ	0	0	0.00208053	-0.00208052	-0.00208052
MHE	0	0	0.0020834	-0.0020834	-0.0020834
HPM	0	0	0.00208795	-0.00208795	-0.00208795
YVW	0	0	0.00208854	-0.00208854	-0.00208854
SWC	0	0	0.00209567	-0.00209567	-0.00209567
HGW	0	0	0.00209696	-0.00209696	-0.00209696
PWM	0	0	0.00209785	-0.00209785	-0.00209785
CAW	0	0	0.00209913	-0.00209913	-0.00209913
HAW	0	0	0.00210007	-0.00210007	-0.00210007
CMT	0	0	0.00210126	-0.00210126	-0.00210126
MFC	0	0	0.00210309	-0.00210309	-0.00210309
NWN	0	0	0.00210636	-0.00210636	-0.00210636
IYW	0	0	0.0021069	-0.0021069	-0.0021069
RWY	0	0	0.00210794	-0.00210794	-0.00210794
QWN	0	0	0.00210834	-0.00210834	-0.00210834
YRW	0	0	0.00210938	-0.00210938	-0.00210938
FWQ	0	0	0.00211255	-0.00211255	-0.00211255
CWG	0	0	0.00211269	-0.00211269	-0.00211269
MCE	0	0	0.00211279	-0.00211279	-0.00211279
TMH	0	0	0.00211339	-0.00211339	-0.00211339
FDW	0	0	0.00211433	-0.00211433	-0.00211433
NFW	0	0	0.0021175	-0.0021175	-0.0021175
CWD	0	0	0.00211997	-0.00211997	-0.00211997
CHY	0	0	0.00212155	-0.00212155	-0.00212155
FQW	0	0	0.00212739	-0.00212739	-0.00212739
MYN	0	0	0.0021313	-0.0021313	-0.0021313
WQT	0	0	0.00213229	-0.00213229	-0.00213229
MMN	0	0	0.00213467	-0.00213467	-0.00213467
WCR	0	0	0.00213546	-0.00213546	-0.00213546
MCD	0	0	0.00213551	-0.00213551	-0.00213551
YTW	0	0	0.00213739	-0.00213739	-0.00213739
NVW	0	0	0.00213932	-0.00213932	-0.00213932
EWY	0	0	0.0021412	-0.0021412	-0.0021412
MNM	0	0	0.00214219	-0.00214219	-0.00214219
CWS	0	0	0.0021467	-0.0021467	-0.0021467
CWE	0	0	0.00214947	-0.00214947	-0.00214947
FIW	0	0	0.00215278	-0.00215278	-0.00215278
HRW	0	0	0.00215348	-0.00215348	-0.00215348
WCS	0	0	0.00215412	-0.00215412	-0.00215412
HYC	0	0	0.00216016	-0.00216016	-0.00216016
TCW	0	0	0.00216427	-0.00216427	-0.00216427
MKW	0	0	0.00216545	-0.00216545	-0.00216545
MFH	0	0	0.0021656	-0.0021656	-0.0021656
WMV	0	0	0.0021661	-0.0021661	-0.0021661
MCT	0	0	0.00216862	-0.00216862	-0.00216862
WVY	0	0	0.00216941	-0.00216941	-0.00216941
AWM	0	0	0.0021708	-0.0021708	-0.0021708
LWW	0	0	0.00217313	-0.00217313	-0.00217313
WNF	0	0	0.00217486	-0.00217486	-0.00217486
CHH	0	0.0144312	0.00217614	-0.00217614	0.012255
CPW	0	0	0.00218258	-0.00218258	-0.00218258
KHW	0	0	0.00218401	-0.00218401	-0.00218401
EWP	0	0	0.0021906	-0.0021906	-0.0021906
CHN	0	0	0.00219371	-0.00219371	-0.00219371
WGC	0	0	0.00219451	-0.00219451	-0.00219451
PNW	0	0	0.00219728	-0.00219728	-0.00219728
FMC	0	0	0.00219847	-0.00219847	-0.00219847
CMG	0	0	0.00220139	-0.00220139	-0.00220139
NYM	0	0	0.0022044	-0.0022044	-0.0022044
RCM	0	0	0.0022048	-0.0022048	-0.0022048
CAM	0	0	0.00220619	-0.00220619	-0.00220619
WDN	0	0	0.00220747	-0.00220747	-0.00220747
VHW	0	0	0.00220925	-0.00220926	-0.00220926
MMI	0	0	0.00221445	-0.00221445	-0.00221445
WFF	0	0	0.00221509	-0.0022151	-0.0022151
HFW	0	0	0.00222316	-0.00222316	-0.00222316
QWF	0	0	0.00222366	-0.00222366	-0.00222366
PHM	0	0	0.00222376	-0.00222376	-0.00222376
HNC	0	0	0.00223004	-0.00223004	-0.00223004
FYM	0	0	0.00223039	-0.00223039	-0.00223039
WLM	0	0	0.00223326	-0.00223326	-0.00223326
MQH	0	0	0.00223771	-0.00223771	-0.00223771
VKA	0.0192852	0.0118052	0.0215265	-0.00224121	-0.00972126
WVC	0	0	0.00224138	-0.00224138	-0.00224138
NWY	0	0	0.0022439	-0.0022439	-0.0022439
NKW	0	0	0.00224464	-0.00224464	-0.00224464
RYW	0	0	0.00224543	-0.00224543	-0.00224543
DWF	0	0	0.00224563	-0.00224563	-0.00224563
PMC	0	0	0.00224657	-0.00224657	-0.00224657
VYW	0	0	0.00225573	-0.00225573	-0.00225573
CMK	0	0.0118052	0.00225909	-0.00225909	0.0095461
NNW	0	0	0.00226286	-0.00226286	-0.00226286
WHR	0	0	0.00226305	-0.00226305	-0.00226305
IMH	0	0	0.0022631	-0.0022631	-0.0022631
VMH	0	0	0.00226385	-0.00226385	-0.00226385
WRH	0	0	0.00226578	-0.00226578	-0.00226578
HYH	0	0	0.0022678	-0.0022678	-0.0022678
WIH	0	0	0.00226795	-0.00226795	-0.00226795
WDY	0	0	0.00226914	-0.00226914	-0.00226914
MVW	0	0	0.00227221	-0.00227221	-0.00227221
HTM	0	0	0.00227275	-0.00227275	-0.00227275
HWE	0	0.150644	0.0022729	-0.0022729	0.148371
HWS	0	0	0.00228181	-0.00228181	-0.00228181
WSH	0	0	0.00228186	-0.00228186	-0.00228186
CGW	0	0	0.00228344	-0.00228344	-0.00228344
WMG	0	0	0.00228384	-0.00228384	-0.00228384
CWV	0	0	0.00228389	-0.00228389	-0.00228389
WNQ	0	0	0.00228805	-0.00228805	-0.00228805
YNM	0	0	0.00228968	-0.00228968	-0.00228968
YWT	0	0	0.00229042	-0.00229042	-0.00229042
YPM	0	0	0.00229102	-0.00229102	-0.00229102
WFI	0	0	0.00229399	-0.00229399	-0.00229399
GWY	0	0	0.00229448	-0.00229448	-0.00229448
FVW	0	0	0.00229498	-0.00229498	-0.00229498
HWP	0	0	0.00229572	-0.00229572	-0.00229572
NWF	0	0	0.00229829	-0.00229829	-0.00229829
MAW	0	0	0.00230022	-0.00230022	-0.00230022
WFE	0	0	0.00230349	-0.00230349	-0.00230349
FHM	0	0	0.00231482	-0.00231482	-0.00231482
DNW	0	0	0.00231512	-0.00231512	-0.00231512
WRY	0	0.0136701	0.00231641	-0.00231641	0.0113537
MHA	0	0	0.00231789	-0.00231789	-0.00231789
AYW	0	0	0.00231903	-0.00231903	-0.00231903
QWD	0	0	0.00232071	-0.00232071	-0.00232071
MHQ	0	0	0.00232086	-0.00232086	-0.00232086
NHC	0	0	0.00232294	-0.00232294	-0.00232294
MPM	0	0	0.00232403	-0.00232403	-0.00232403
WSY	0	0	0.00232462	-0.00232462	-0.00232462
EHW	0	0	0.00232828	-0.00232829	-0.00232829
YCY	0	0	0.00233155	-0.00233155	-0.00233155
YCH	0	0	0.002332	-0.002332	-0.002332
HFM	0	0	0.00233239	-0.00233239	-0.00233239
WGH	0	0	0.00233754	-0.00233754	-0.00233754
ACW	0	0	0.00233992	-0.00233992	-0.00233992
YMI	0	0	0.00234101	-0.002341	-0.002341
HNH	0	0	0.0023417	-0.0023417	-0.0023417
MWS	0	0	0.00234333	-0.00234333	-0.00234333
NHM	0	0	0.00234511	-0.00234511	-0.00234511
YHH	0	0	0.00234714	-0.00234714	-0.00234714
AHW	0	0.0118052	0.00234972	-0.00234972	0.00945548
YMF	0	0	0.00235026	-0.00235026	-0.00235026
MMT	0	0	0.00235061	-0.00235061	-0.00235061
NRW	0	0	0.00235348	-0.00235348	-0.00235348
QHW	0	0	0.00235353	-0.00235353	-0.00235353
GMH	0	0	0.00235744	-0.00235744	-0.00235744
QHM	0	0	0.00236481	-0.00236481	-0.00236481
CTM	0	0	0.00236877	-0.00236877	-0.00236877
CDM	0	0	0.00237317	-0.00237317	-0.00237317
WGY	0	0	0.00237575	-0.00237575	-0.00237575
MYD	0	0	0.00237575	-0.00237575	-0.00237575
NWE	0	0.0108234	0.00237748	-0.00237748	0.0084459
WME	0	0	0.00237827	-0.00237827	-0.00237827
NCH	0	0	0.00238332	-0.00238332	-0.00238332
VNW	0	0	0.0023853	-0.0023853	-0.0023853
HDY	0	0	0.00238545	-0.00238545	-0.00238545
WID	0	0	0.00238708	-0.00238708	-0.00238708
WAN	0	0	0.00238862	-0.00238862	-0.00238862
WDF	0	0	0.00238941	-0.00238941	-0.00238941
NQW	0	0	0.00239253	-0.00239253	-0.00239253
EMH	0	0	0.00239267	-0.00239268	-0.00239268
YGW	0	0	0.00239367	-0.00239366	-0.00239366
KMC	0	0	0.00239401	-0.00239401	-0.00239401
QWQ	0	0	0.0023947	-0.0023947	-0.0023947
RWH	0	0	0.00239495	-0.00239495	-0.00239495
MHV	0	0	0.00239693	-0.00239693	-0.00239693
MRM	0	0	0.00239842	-0.00239842	-0.00239842
WNI	0	0	0.0023997	-0.0023997	-0.0023997
HWG	0	0	0.00240272	-0.00240272	-0.00240272
MCV	0	0	0.0024051	-0.0024051	-0.0024051
CHD	0	0	0.00240727	-0.00240728	-0.00240728
EMC	0	0	0.00240916	-0.00240916	-0.00240916
WFA	0	0	0.00241307	-0.00241307	-0.00241307
MIH	0	0	0.0024145	-0.0024145	-0.0024145
CMD	0	0	0.00241579	-0.00241579	-0.00241579
WTY	0	0	0.00241594	-0.00241594	-0.00241594
TWY	0	0.0144312	0.0024192	-0.0024192	0.012012
MYY	0	0	0.00242237	-0.00242237	-0.00242237
CNC	0	0	0.00242425	-0.00242425	-0.00242425
ISV	0.0192852	0	0.0217132	-0.00242794	-0.0217132
WFT	0	0	0.00243054	-0.00243054	-0.00243054
ECM	0	0.0162338	0.00244346	-0.00244345	0.0137903
MEC	0	0	0.00244825	-0.00244826	-0.00244826
HMQ	0	0	0.00245157	-0.00245157	-0.00245157
PKW	0	0	0.00245296	-0.00245296	-0.00245296
WAC	0	0	0.0024535	-0.0024535	-0.0024535
MCK	0	0	0.00245652	-0.00245652	-0.00245652
HIM	0	0	0.0024582	-0.0024582	-0.0024582
IAV	0.0163934	0	0.0188535	-0.00246001	-0.0188535
WLW	0	0	0.00246078	-0.00246078	-0.00246078
HGM	0	0	0.00246266	-0.00246266	-0.00246266
MCA	0	0	0.00246296	-0.00246295	-0.00246295
YWV	0	0	0.00246543	-0.00246543	-0.00246543
MQF	0	0	0.00246612	-0.00246612	-0.00246612
GMC	0	0	0.00246939	-0.00246939	-0.00246939
SWH	0	0	0.00246949	-0.00246949	-0.00246949
QYM	0	0	0.00247112	-0.00247112	-0.00247112
MMR	0	0	0.00247122	-0.00247122	-0.00247122
HSP	0.0136623	0	0.0161348	-0.00247252	-0.0161348
CVM	0	0	0.00247666	-0.00247666	-0.00247666
TWF	0	0	0.00247726	-0.00247726	-0.00247726
CDH	0	0	0.00248686	-0.00248686	-0.00248686
WPD	0	0	0.00248834	-0.00248834	-0.00248834
DQW	0	0	0.00248904	-0.00248904	-0.00248904
KWG	0	0	0.00249131	-0.00249131	-0.00249131
HQC	0	0	0.00249394	-0.00249394	-0.00249394
CNY	0	0	0.00249433	-0.00249433	-0.00249433
CWK	0	0	0.00249572	-0.00249572	-0.00249572
FNW	0	0	0.00249602	-0.00249602	-0.00249602
DWP	0	0	0.00249616	-0.00249616	-0.00249616
IEW	0	0	0.00249899	-0.00249899	-0.00249899
HPW	0	0	0.00250092	-0.00250092	-0.00250092
DHM	0	0	0.00250176	-0.00250176	-0.00250176
YWA	0	0	0.00250453	-0.00250453	-0.00250453
NAW	0	0.00998961	0.00250651	-0.00250651	0.0074831
MCP	0	0	0.00250903	-0.00250903	-0.00250903
NTW	0	0	0.00251126	-0.00251126	-0.00251126
WMA	0	0	0.00251344	-0.00251344	-0.00251344
NEW	0	0	0.00251596	-0.00251596	-0.00251596
NCY	0	0	0.00251888	-0.00251888	-0.00251888
WNN	0	0	0.00252002	-0.00252002	-0.00252002
HHY	0	0	0.00252111	-0.00252111	-0.00252111
HMT	0	0	0.00252428	-0.00252428	-0.00252428
PIW	0	0	0.00253026	-0.00253026	-0.00253026
FMF	0	0	0.0025319	-0.0025319	-0.0025319
FFW	0	0	0.00253279	-0.00253279	-0.00253279
IYM	0	0	0.00253333	-0.00253333	-0.00253333
WTI	0	0	0.00253467	-0.00253467	-0.00253467
MTC	0	0	0.00253818	-0.00253818	-0.00253818
ICM	0	0	0.00253922	-0.00253922	-0.00253922
YQM	0	0	0.00254105	-0.00254105	-0.00254105
WPT	0	0	0.0025467	-0.0025467	-0.0025467
NWD	0	0	0.00254858	-0.00254858	-0.00254858
YMP	0	0	0.0025513	-0.0025513	-0.0025513
WQN	0	0	0.00255283	-0.00255283	-0.00255283
CNH	0	0	0.00255382	-0.00255382	-0.00255382
RHW	0	0	0.00255575	-0.00255575	-0.00255575
NWG	0	0	0.00256041	-0.00256041	-0.00256041
THM	0	0	0.00256798	-0.00256798	-0.00256798
HWK	0	0	0.0025708	-0.0025708	-0.0025708
QWT	0	0	0.00257228	-0.00257228	-0.00257228
DWQ	0	0	0.00257466	-0.00257466	-0.00257466
FAW	0	0	0.00257708	-0.00257708	-0.00257708
MHK	0	0	0.00258139	-0.00258139	-0.00258139
IQW	0	0	0.00258471	-0.00258471	-0.00258471
GYW	0	0	0.00258584	-0.00258585	-0.00258585
FRW	0	0	0.00258584	-0.00258585	-0.00258585
CYY	0	0	0.00258589	-0.00258589	-0.00258589
LWC	0	0	0.00258723	-0.00258723	-0.00258723
MHG	0	0	0.00259317	-0.00259317	-0.00259317
VCW	0	0	0.0025952	-0.0025952	-0.0025952
FGW	0	0	0.00259688	-0.00259688	-0.00259688
TKW	0	0	0.00259733	-0.00259733	-0.00259733
NIW	0	0	0.0026052	-0.0026052	-0.0026052
WML	0	0	0.00260698	-0.00260698	-0.00260698
CEM	0	0	0.00261257	-0.00261257	-0.00261257
ACM	0	0	0.00261455	-0.00261455	-0.00261455
NFM	0	0	0.00261999	-0.00262	-0.00262
WSC	0	0	0.00262024	-0.00262024	-0.00262024
GCW	0	0	0.00262816	-0.00262816	-0.00262816
LMW	0	0	0.00262841	-0.00262841	-0.00262841
WSN	0	0	0.00262975	-0.00262975	-0.00262975
MFN	0	0	0.00263019	-0.00263019	-0.00263019
MRH	0	0	0.00263242	-0.00263242	-0.00263242
FWN	0	0	0.00264316	-0.00264316	-0.00264316
IHM	0	0	0.00264454	-0.00264454	-0.00264454
PWF	0	0	0.00264652	-0.00264652	-0.00264652
YIM	0	0	0.00264682	-0.00264682	-0.00264682
QYC	0	0	0.00264796	-0.00264796	-0.00264796
FPW	0	0	0.00264806	-0.00264806	-0.00264806
IAW	0	0	0.00264816	-0.00264816	-0.00264816
IMY	0	0	0.00264964	-0.00264964	-0.00264964
FTW	0	0	0.00265088	-0.00265088	-0.00265088
NGW	0	0	0.00265464	-0.00265464	-0.00265464
CEY	0	0	0.00265934	-0.00265934	-0.00265934
YMT	0	0	0.00265989	-0.00265989	-0.00265989
MNH	0	0	0.00266112	-0.00266112	-0.00266112
AMC	0	0	0.00266117	-0.00266117	-0.00266117
HAM	0	0	0.00266231	-0.00266231	-0.00266231
CMS	0	0	0.00266231	-0.00266231	-0.00266231
NMY	0	0	0.00266474	-0.00266474	-0.00266474
MNY	0	0	0.00266508	-0.00266508	-0.00266508
YWG	0	0	0.00267751	-0.00267751	-0.00267751
QFM	0	0	0.00267953	-0.00267953	-0.00267953
YNH	0	0	0.00268206	-0.00268206	-0.00268206
KWD	0	0	0.0026828	-0.0026828	-0.0026828
WFV	0	0	0.0026829	-0.0026829	-0.0026829
MPH	0	0	0.00268711	-0.00268711	-0.00268711
EWN	0	0	0.00268716	-0.00268716	-0.00268716
HVM	0	0	0.00268894	-0.00268894	-0.00268894
QNW	0	0	0.00269206	-0.00269206	-0.00269206
CHF	0	0	0.00269255	-0.00269255	-0.00269255
WHS	0	0	0.0026928	-0.0026928	-0.0026928
DMM	0	0	0.00269295	-0.00269295	-0.00269295
PMM	0	0	0.00269315	-0.00269315	-0.00269315
GHW	0	0	0.00269379	-0.00269379	-0.00269379
WYS	0	0	0.00269696	-0.00269696	-0.00269696
HEM	0	0	0.00269918	-0.00269918	-0.00269918
KWN	0	0.0136701	0.00269953	-0.00269953	0.0109706
CRM	0	0	0.00269983	-0.00269983	-0.00269983
DCH	0	0	0.00270121	-0.00270121	-0.00270121
MWR	0	0	0.00270265	-0.00270265	-0.00270265
YHN	0	0	0.00270735	-0.00270735	-0.00270735
YWK	0	0	0.00270784	-0.00270784	-0.00270784
WCL	0	0	0.00270819	-0.00270819	-0.00270819
HMD	0	0	0.00270938	-0.00270938	-0.00270938
NYH	0	0	0.0027119	-0.0027119	-0.0027119
TMM	0	0	0.00271487	-0.00271487	-0.00271487
MDC	0	0	0.00271898	-0.00271898	-0.00271898
TVF	0.0136623	0.0144312	0.016382	-0.00271974	-0.00195087
WNA	0	0	0.0027217	-0.0027217	-0.0027217
DKW	0	0	0.00272294	-0.00272294	-0.00272294
HWV	0	0	0.00272437	-0.00272438	-0.00272438
HWR	0	0	0.00272576	-0.00272576	-0.00272576
MMQ	0	0	0.00273333	-0.00273333	-0.00273333
NWR	0	0	0.0027362	-0.0027362	-0.0027362
YHD	0	0	0.00273665	-0.00273665	-0.00273665
QMY	0	0	0.00273818	-0.00273818	-0.00273818
NWV	0	0	0.00274105	-0.00274105	-0.00274105
IIW	0	0	0.00274204	-0.00274204	-0.00274204
YWS	0	0	0.00274521	-0.00274521	-0.00274521
CMV	0	0	0.00274967	-0.00274967	-0.00274967
AWF	0	0	0.0027509	-0.0027509	-0.0027509
YWR	0	0	0.0027563	-0.0027563	-0.0027563
YCI	0	0	0.00275689	-0.00275689	-0.00275689
HHN	0	0	0.00275704	-0.00275704	-0.00275704
LYL	0.0252197	0	0.0279781	-0.00275845	-0.0279781
WIT	0	0	0.00276179	-0.00276179	-0.00276179
WPK	0	0	0.0027661	-0.0027661	-0.0027661
CKM	0	0	0.00276758	-0.00276758	-0.00276758
WFP	0	0	0.00277164	-0.00277164	-0.00277164
RMM	0	0	0.00277466	-0.00277466	-0.00277466
SMH	0	0	0.00278075	-0.00278075	-0.00278075
TMY	0	0	0.00278194	-0.00278194	-0.00278194
HRM	0	0	0.00278233	-0.00278233	-0.00278233
MFY	0	0	0.00279381	-0.00279381	-0.00279381
CTY	0	0	0.0027995	-0.00279951	-0.00279951
FMQ	0	0.0317481	0.00280282	-0.00280282	0.0289452
WHP	0	0	0.00280356	-0.00280356	-0.00280356
HFC	0	0	0.00280381	-0.00280381	-0.00280381
NWP	0	0	0.0028046	-0.0028046	-0.0028046
WYK	0	0	0.00280594	-0.00280594	-0.00280594
LWY	0	0	0.00280792	-0.00280792	-0.00280792
DCN	0	0	0.00281069	-0.00281069	-0.00281069
QWP	0	0	0.00281232	-0.00281232	-0.00281232
QWG	0	0	0.00281272	-0.00281272	-0.00281272
WFG	0	0	0.00281747	-0.00281747	-0.00281747
SWW	0	0	0.00281782	-0.00281782	-0.00281782
MTM	0	0	0.00281856	-0.00281856	-0.00281856
CVH	0	0	0.00281886	-0.00281886	-0.00281886
EWF	0	0	0.00282064	-0.00282064	-0.00282064
CIH	0	0	0.00282108	-0.00282108	-0.00282108
CPM	0	0	0.00282148	-0.00282148	-0.00282148
YYH	0	0	0.00282425	-0.00282425	-0.00282425
YDM	0	0	0.00282692	-0.00282692	-0.00282692
WND	0	0	0.00283217	-0.00283217	-0.00283217
FMN	0	0	0.0028341	-0.0028341	-0.0028341
SWM	0	0	0.00283826	-0.00283826	-0.00283826
FWD	0	0	0.00283945	-0.00283945	-0.00283945
CGM	0	0	0.00284083	-0.00284083	-0.00284083
HCN	0	0	0.00284177	-0.00284177	-0.00284177
HWA	0	0	0.00284222	-0.00284222	-0.00284222
LWM	0	0	0.00284281	-0.00284281	-0.00284281
WIN	0	0	0.0028436	-0.0028436	-0.0028436
MSM	0	0	0.00284474	-0.00284474	-0.00284474
YCF	0	0	0.00284598	-0.00284598	-0.00284598
MWL	0	0	0.00284761	-0.00284761	-0.00284761
CQH	0	0	0.00285103	-0.00285103	-0.00285103
HND	0	0	0.00285207	-0.00285207	-0.00285207
HEY	0	0	0.00285226	-0.00285226	-0.00285226
NHN	0	0	0.00285261	-0.00285261	-0.00285261
KWQ	0	0	0.00285345	-0.00285345	-0.00285345
HEH	0	0	0.00285796	-0.00285796	-0.00285796
HQY	0	0	0.00285825	-0.00285825	-0.00285825
WVN	0	0	0.00286033	-0.00286033	-0.00286033
TIW	0	0	0.00286097	-0.00286098	-0.00286098
GCM	0	0	0.00286206	-0.00286206	-0.00286206
NWI	0	0	0.00286211	-0.00286211	-0.00286211
MIY	0	0	0.0028632	-0.0028632	-0.0028632
CYC	0	0	0.00286325	-0.00286325	-0.00286325
HKM	0	0	0.00286395	-0.00286394	-0.00286394
MYE	0	0	0.00286602	-0.00286602	-0.00286602
IMF	0	0	0.00287112	-0.00287112	-0.00287112
CLW	0	0	0.00287513	-0.00287513	-0.00287513
VWP	0	0	0.00287572	-0.00287572	-0.00287572
MCG	0	0	0.00287805	-0.00287805	-0.00287805
SCW	0	0	0.00287894	-0.00287894	-0.00287894
CTH	0	0	0.00288275	-0.00288275	-0.00288275
DWN	0	0	0.00288706	-0.00288706	-0.00288706
EAI	0.0182164	0	0.0211063	-0.00288992	-0.0211063
YWE	0	0	0.00289364	-0.00289364	-0.00289364
WIA	0	0	0.00289468	-0.00289468	-0.00289468
HCC	0	0	0.0028977	-0.0028977	-0.0028977
MYK	0	0	0.002902	-0.002902	-0.002902
CYQ	0	0	0.00290621	-0.00290621	-0.00290621
MTY	0	0	0.00291126	-0.00291126	-0.00291126
CDY	0	0	0.00291344	-0.00291344	-0.00291344
WTQ	0	0	0.0029168	-0.0029168	-0.0029168
SYW	0	0	0.0029168	-0.0029168	-0.0029168
MDH	0	0	0.00292843	-0.00292843	-0.00292843
HMS	0	0	0.00292878	-0.00292878	-0.00292878
PMQ	0	0	0.00292942	-0.00292942	-0.00292942
VNL	0.0163934	0.0173169	0.0193247	-0.00293123	-0.00200779
VCM	0	0	0.00293264	-0.00293264	-0.00293264
DHC	0	0	0.00293368	-0.00293368	-0.00293368
NCN	0	0	0.00293388	-0.00293388	-0.00293388
YMN	0	0	0.00293447	-0.00293447	-0.00293447
DRW	0	0	0.00293605	-0.00293606	-0.00293606
QWI	0	0	0.00293645	-0.00293645	-0.00293645
CYP	0	0	0.00293779	-0.00293779	-0.00293779
YWD	0	0	0.00293828	-0.00293828	-0.00293828
CYN	0	0	0.00293848	-0.00293848	-0.00293848
WQD	0	0	0.00293888	-0.00293888	-0.00293888
WQP	0	0	0.00293997	-0.00293997	-0.00293997
GWF	0	0	0.00294011	-0.00294011	-0.00294011
MKC	0	0	0.00294041	-0.00294041	-0.00294041
KMH	0	0	0.00294125	-0.00294125	-0.00294125
MMP	0	0	0.00294298	-0.00294298	-0.00294298
NWT	0	0	0.00294754	-0.00294754	-0.00294754
CFH	0	0	0.00295041	-0.00295041	-0.00295041
WYR	0	0.0144312	0.0029514	-0.0029514	0.0114798
CQY	0	0	0.0029514	-0.0029514	-0.0029514
CSW	0	0	0.0029516	-0.0029516	-0.0029516
CFN	0	0.00927532	0.00295457	-0.00295457	0.00632076
WGN	0	0.0103896	0.00295556	-0.00295556	0.00743405
CHI	0	0	0.00296268	-0.00296268	-0.00296268
MYQ	0	0	0.0029659	-0.0029659	-0.0029659
FWI	0	0	0.00296951	-0.00296951	-0.00296951
RWD	0	0	0.00297001	-0.00297001	-0.00297001
YMG	0	0	0.00297506	-0.00297506	-0.00297506
CQF	0	0	0.00298149	-0.00298149	-0.00298149
FWT	0	0	0.00298555	-0.00298555	-0.00298555
WSI	0	0	0.0029858	-0.0029858	-0.0029858
IWT	0	0	0.00298698	-0.00298698	-0.00298698
CHK	0	0	0.00299188	-0.00299188	-0.00299188
HCD	0	0	0.00299599	-0.00299599	-0.00299599
CYI	0	0	0.00299614	-0.00299614	-0.00299614
WGF	0	0	0.00299807	-0.00299807	-0.00299807
DEW	0	0	0.00299965	-0.00299965	-0.00299965
YCC	0	0	0.00300025	-0.00300025	-0.00300025
KQW	0	0	0.00300079	-0.00300079	-0.00300079
CCD	0	0	0.00300208	-0.00300208	-0.00300208
DDW	0	0	0.0030049	-0.0030049	-0.0030049
NMF	0	0	0.00300634	-0.00300634	-0.00300634
WGI	0	0	0.00300638	-0.00300638	-0.00300638
HCH	0	0	0.00300916	-0.00300916	-0.00300916
WIQ	0	0	0.00301114	-0.00301114	-0.00301114
DWG	0	0	0.00302069	-0.00302069	-0.00302069
RMY	0	0	0.00302791	-0.00302791	-0.00302791
AMH	0	0	0.00303118	-0.00303118	-0.00303118
CVY	0	0	0.00303262	-0.00303262	-0.00303262
MMD	0	0	0.00303341	-0.00303341	-0.00303341
WRN	0	0	0.0030394	-0.0030394	-0.0030394
DYC	0	0	0.00303945	-0.00303945	-0.00303945
CHC	0	0	0.0030395	-0.0030395	-0.0030395
FNC	0	0	0.00304118	-0.00304118	-0.00304118
NDM	0	0	0.00304138	-0.00304138	-0.00304138
YDH	0	0	0.00304207	-0.00304207	-0.00304207
WNT	0	0	0.00304212	-0.00304212	-0.00304212
IWN	0	0	0.00304677	-0.00304677	-0.00304677
DFW	0	0	0.00305028	-0.00305028	-0.00305028
WTD	0	0	0.00305474	-0.00305474	-0.00305474
VWQ	0	0	0.00305885	-0.00305885	-0.00305885
HMP	0	0	0.00306286	-0.00306286	-0.00306286
QCH	0	0	0.00306479	-0.00306479	-0.00306479
YMD	0	0	0.00306508	-0.00306508	-0.00306508
WNV	0	0	0.00306622	-0.00306622	-0.00306622
CCH	0	0	0.00307236	-0.00307236	-0.00307236
WQS	0	0	0.0030728	-0.0030728	-0.0030728
PYM	0	0	0.00307449	-0.00307449	-0.00307449
GWQ	0	0	0.00307464	-0.00307463	-0.00307463
DYM	0	0	0.00307592	-0.00307592	-0.00307592
WTR	0	0	0.0030781	-0.0030781	-0.0030781
MHR	0	0	0.00307963	-0.00307963	-0.00307963
MHP	0	0	0.00308473	-0.00308473	-0.00308473
YQH	0	0	0.00308483	-0.00308483	-0.00308483
FNM	0	0	0.00308765	-0.00308765	-0.00308765
QWA	0	0	0.00308889	-0.00308889	-0.00308889
YTM	0	0	0.00309141	-0.00309141	-0.00309141
TFW	0	0	0.00309775	-0.00309775	-0.00309775
WDQ	0	0	0.00309913	-0.00309913	-0.00309913
ADW	0	0	0.0031026	-0.0031026	-0.0031026
AQW	0	0	0.00310393	-0.00310393	-0.00310393
MPY	0	0	0.00310799	-0.00310799	-0.00310799
HYY	0	0	0.00310958	-0.00310958	-0.00310958
SMC	0	0	0.00311101	-0.00311101	-0.00311101
VMC	0	0	0.00311141	-0.00311141	-0.00311141
WRF	0	0	0.00311294	-0.00311294	-0.00311294
WPV	0	0	0.00311705	-0.00311705	-0.00311705
CFC	0	0	0.0031171	-0.0031171	-0.0031171
KHM	0	0	0.00311809	-0.00311809	-0.00311809
RNW	0	0	0.00311814	-0.00311814	-0.00311814
YKM	0	0	0.00312056	-0.00312056	-0.00312056
GHM	0	0.0173169	0.00312121	-0.00312121	0.0141957
EYH	0	0	0.0031219	-0.0031219	-0.0031219
YMR	0	0	0.0031271	-0.0031271	-0.0031271
KRS	0.0204918	0	0.0236196	-0.0031278	-0.0236196
KHC	0	0	0.00312838	-0.00312838	-0.00312838
YHY	0	0	0.00312868	-0.00312868	-0.00312868
ENW	0	0	0.0031317	-0.0031317	-0.0031317
IDW	0	0	0.00313284	-0.00313284	-0.00313284
QIW	0	0	0.00313343	-0.00313343	-0.00313343
WPQ	0	0.0432909	0.00313383	-0.00313383	0.0401571
WFR	0	0	0.00313457	-0.00313457	-0.00313457
MCR	0	0	0.00313507	-0.00313507	-0.00313507
NYC	0	0	0.00314086	-0.00314086	-0.00314086
AYM	0	0	0.00314645	-0.00314645	-0.00314645
YHF	0	0	0.00314858	-0.00314858	-0.00314858
YCT	0	0	0.00315204	-0.00315204	-0.00315204
TWP	0	0	0.00315348	-0.00315348	-0.00315348
PMF	0	0.0152779	0.00315422	-0.00315422	0.0121237
AIW	0	0	0.00315427	-0.00315427	-0.00315427
NCF	0	0	0.00316001	-0.00316001	-0.00316001
CYF	0	0	0.00316521	-0.00316521	-0.00316521
NMR	0	0	0.00316733	-0.00316733	-0.00316733
CKH	0	0	0.00316842	-0.00316842	-0.00316842
HMG	0	0.0173169	0.00317223	-0.00317223	0.0141446
DMY	0	0	0.00317634	-0.00317634	-0.00317634
HAC	0	0	0.00317807	-0.00317807	-0.00317807
QHC	0	0	0.00317907	-0.00317906	-0.00317906
HHD	0	0	0.00318283	-0.00318283	-0.00318283
MYA	0	0	0.00318406	-0.00318406	-0.00318406
CYK	0	0	0.00318411	-0.00318411	-0.00318411
WGD	0	0	0.00318738	-0.00318738	-0.00318738
PFW	0	0	0.00318797	-0.00318797	-0.00318797
WVF	0	0	0.00318847	-0.00318847	-0.00318847
QCN	0	0	0.00319302	-0.00319302	-0.00319302
TPW	0	0	0.00319406	-0.00319406	-0.00319406
HIC	0	0	0.00319505	-0.00319505	-0.00319505
WHL	0	0	0.00319624	-0.00319624	-0.00319624
CHE	0	0	0.00319654	-0.00319654	-0.00319654
NMQ	0	0	0.00319757	-0.00319757	-0.00319757
TYM	0	0	0.00320099	-0.00320099	-0.00320099
NWA	0	0	0.00320248	-0.00320247	-0.00320247
AWY	0	0	0.00320396	-0.00320396	-0.00320396
MYP	0	0	0.00320515	-0.00320515	-0.00320515
IWG	0	0	0.00320515	-0.00320515	-0.00320515
TWD	0	0.0152779	0.00320554	-0.00320554	0.0120724
VWN	0	0	0.00320624	-0.00320624	-0.00320624
TWI	0	0	0.00320832	-0.00320831	-0.00320831
CNF	0	0	0.00321005	-0.00321005	-0.00321005
WNK	0	0	0.00321208	-0.00321208	-0.00321208
WDD	0	0	0.0032144	-0.0032144	-0.0032144
WPF	0	0	0.00321589	-0.00321589	-0.00321589
NHY	0	0	0.00322361	-0.00322361	-0.00322361
CFY	0	0	0.00322395	-0.00322395	-0.00322395
TEW	0	0	0.00322415	-0.00322415	-0.00322415
QDW	0	0	0.00322668	-0.00322668	-0.00322668
SMM	0	0	0.00322702	-0.00322702	-0.00322702
MRY	0	0.025974	0.00322722	-0.00322722	0.0227468
PQW	0	0	0.00322742	-0.00322742	-0.00322742
TRW	0	0	0.00323272	-0.00323271	-0.00323271
YLW	0	0	0.00324044	-0.00324044	-0.00324044
NHD	0	0	0.00324202	-0.00324202	-0.00324202
WTF	0	0	0.00324291	-0.00324291	-0.00324291
RCW	0	0	0.00324504	-0.00324504	-0.00324504
TDW	0	0	0.00324632	-0.00324633	-0.00324633
MTH	0	0	0.00324717	-0.00324717	-0.00324717
NCQ	0	0	0.0032488	-0.0032488	-0.0032488
QWS	0	0.0103896	0.00325514	-0.00325513	0.00713448
IGW	0	0	0.00325533	-0.00325533	-0.00325533
FDC	0	0	0.00325563	-0.00325563	-0.00325563
TTW	0	0	0.00326444	-0.00326444	-0.00326444
WEI	0	0	0.00326479	-0.00326479	-0.00326479
HHC	0	0.0152779	0.00327003	-0.00327003	0.0120079
MMG	0	0	0.0032727	-0.0032727	-0.0032727
QHD	0	0	0.00327355	-0.00327355	-0.00327355
RWP	0	0	0.00327404	-0.00327404	-0.00327404
EYW	0	0	0.00327632	-0.00327632	-0.00327632
PGE	0.0273213	0.0371065	0.0305996	-0.00327824	0.00650694
MSW	0	0	0.0032784	-0.0032784	-0.0032784
LMC	0	0	0.00327988	-0.00327988	-0.00327988
HDT	0	0	0.00328003	-0.00328003	-0.00328003
FDM	0	0	0.00328087	-0.00328087	-0.00328087
HDH	0	0	0.00328146	-0.00328146	-0.00328146
CYD	0	0	0.00328379	-0.00328379	-0.00328379
TWN	0	0	0.00328444	-0.00328443	-0.00328443
NPW	0	0	0.00329042	-0.00329042	-0.00329042
TMF	0	0	0.00329285	-0.00329285	-0.00329285
YTH	0	0	0.00329314	-0.00329315	-0.00329315
HYQ	0	0	0.00329404	-0.00329404	-0.00329404
NHH	0	0	0.00330319	-0.00330319	-0.00330319
FMI	0	0	0.00330364	-0.00330364	-0.00330364
ECY	0	0	0.00330413	-0.00330413	-0.00330413
FWE	0	0	0.00330547	-0.00330547	-0.00330547
QTW	0	0	0.00330562	-0.00330562	-0.00330562
YPC	0	0	0.00330888	-0.00330888	-0.00330888
MYI	0	0	0.00331195	-0.00331195	-0.00331195
FWS	0	0	0.00331339	-0.00331339	-0.00331339
YHC	0	0	0.00331641	-0.00331641	-0.00331641
EWD	0	0	0.00332061	-0.00332061	-0.00332061
IWF	0	0	0.00332131	-0.00332131	-0.00332131
WDI	0	0	0.00332264	-0.00332264	-0.00332264
WNP	0	0.0244935	0.00332482	-0.00332482	0.0211687
IHC	0	0	0.00332695	-0.00332695	-0.00332695
WIP	0	0	0.00333403	-0.00333403	-0.00333403
HTC	0	0	0.00333422	-0.00333422	-0.00333422
YNC	0	0	0.00333432	-0.00333432	-0.00333432
HNY	0	0	0.00333551	-0.00333551	-0.00333551
HGC	0	0	0.0033362	-0.0033362	-0.0033362
PWD	0	0.0162338	0.0033366	-0.0033366	0.0128972
PIM	0	0.00998961	0.00333675	-0.00333675	0.00665286
CME	0	0	0.00333695	-0.00333695	-0.00333695
KES	0.021859	0	0.0251979	-0.00333886	-0.0251979
HEC	0	0	0.00334244	-0.00334244	-0.00334244
QYH	0	0	0.00334536	-0.00334536	-0.00334536
NTM	0	0	0.0033466	-0.0033466	-0.0033466
DPW	0	0	0.00334778	-0.00334779	-0.00334779
VYM	0	0	0.00334813	-0.00334813	-0.00334813
YMS	0	0	0.00335773	-0.00335773	-0.00335773
FPM	0	0	0.00335813	-0.00335813	-0.00335813
INC	0	0	0.00335991	-0.00335991	-0.00335991
RQW	0	0	0.00336021	-0.00336021	-0.00336021
RYM	0	0	0.00336382	-0.00336382	-0.00336382
SHW	0	0	0.00336704	-0.00336704	-0.00336704
NWK	0	0	0.00337709	-0.00337708	-0.00337708
WAD	0	0	0.00337832	-0.00337832	-0.00337832
CKY	0	0	0.00338015	-0.00338015	-0.00338015
VHM	0	0	0.00338184	-0.00338184	-0.00338184
QWE	0	0	0.00338322	-0.00338322	-0.00338322
VWF	0	0	0.00338342	-0.00338342	-0.00338342
EIW	0	0	0.00338421	-0.00338421	-0.00338421
EHM	0	0	0.00338515	-0.00338515	-0.00338515
INM	0	0	0.00338634	-0.00338634	-0.00338634
YHE	0	0	0.00338639	-0.00338639	-0.00338639
EFW	0	0	0.00338748	-0.00338748	-0.00338748
KMM	0	0	0.00338995	-0.00338995	-0.00338995
RWQ	0	0	0.00339005	-0.00339005	-0.00339005
IWA	0	0	0.00339104	-0.00339104	-0.00339104
MHT	0	0	0.00339555	-0.00339555	-0.00339555
ITW	0	0	0.00339654	-0.00339654	-0.00339654
AWI	0	0	0.0033998	-0.0033998	-0.0033998
KCY	0	0	0.00340539	-0.00340539	-0.00340539
FCH	0	0	0.00340658	-0.00340658	-0.00340658
YEH	0	0	0.00341114	-0.00341114	-0.00341114
WQQ	0	0	0.00341203	-0.00341203	-0.00341203
KMY	0	0	0.00341401	-0.00341401	-0.00341401
YRM	0	0	0.00341698	-0.00341698	-0.00341698
YVM	0	0	0.00342153	-0.00342153	-0.00342153
NMP	0	0	0.00342153	-0.00342153	-0.00342153
HDN	0	0	0.00342163	-0.00342163	-0.00342163
MIN	0	0	0.00342356	-0.00342356	-0.00342356
QCF	0	0	0.00342435	-0.00342435	-0.00342435
VLR	0.0327869	0	0.0362127	-0.00342578	-0.0362127
TNM	0	0	0.00342613	-0.00342613	-0.00342613
HLW	0	0	0.00343207	-0.00343207	-0.00343207
MNF	0	0	0.00343806	-0.00343806	-0.00343806
MGH	0	0.0173169	0.00344108	-0.00344108	0.0138758
IWE	0	0	0.00344241	-0.00344242	-0.00344242
HNN	0	0	0.00344637	-0.00344637	-0.00344637
GWP	0	0.0152779	0.00344821	-0.00344821	0.0118297
HQF	0	0	0.00344934	-0.00344934	-0.00344934
HCQ	0	0	0.00345256	-0.00345256	-0.00345256
CAH	0	0	0.00345291	-0.00345291	-0.00345291
GNW	0	0	0.0034541	-0.0034541	-0.0034541
HSW	0	0	0.00345439	-0.00345439	-0.00345439
FMR	0	0	0.00345504	-0.00345504	-0.00345504
KWT	0	0	0.00345538	-0.00345538	-0.00345538
IHY	0	0	0.00345627	-0.00345627	-0.00345627
FMP	0	0	0.00345672	-0.00345672	-0.00345672
PMN	0	0	0.00345751	-0.00345751	-0.00345751
NQM	0	0	0.00345766	-0.00345766	-0.00345766
WRT	0	0	0.00345939	-0.00345939	-0.00345939
SKS	0.0273246	0.052774	0.0307848	-0.00346022	0.0219892
AWN	0	0	0.00346305	-0.00346305	-0.00346305
DMQ	0	0	0.00346419	-0.00346419	-0.00346419
CYA	0	0	0.00346578	-0.00346578	-0.00346578
WAI	0	0	0.00346607	-0.00346607	-0.00346607
FWV	0	0	0.00347934	-0.00347934	-0.00347934
YGM	0	0	0.00348107	-0.00348107	-0.00348107
WDK	0	0	0.00348617	-0.00348617	-0.00348617
MVY	0	0	0.00348681	-0.00348681	-0.00348681
WII	0	0	0.00348726	-0.00348726	-0.00348726
NWS	0	0	0.00348899	-0.00348899	-0.00348899
FTM	0	0	0.00349255	-0.00349255	-0.00349255
HKC	0	0	0.00349503	-0.00349503	-0.00349503
HNQ	0	0	0.00349532	-0.00349532	-0.00349532
DWD	0	0	0.00349641	-0.00349641	-0.00349641
HAN	0	0	0.00349859	-0.00349859	-0.00349859
MQI	0	0	0.00349923	-0.00349923	-0.00349923
RLP	0.0298066	0.12987	0.0333083	-0.00350173	0.0965618
CNN	0	0	0.00350329	-0.00350329	-0.00350329
AMM	0	0	0.00350656	-0.00350656	-0.00350656
YSW	0	0.0162338	0.00351072	-0.00351072	0.0127231
MPN	0	0	0.00351101	-0.00351101	-0.00351101
QCD	0	0	0.00351146	-0.00351146	-0.00351146
WLH	0	0	0.00351423	-0.00351423	-0.00351423
NCC	0	0	0.00351611	-0.00351611	-0.00351611
SCM	0	0	0.0035174	-0.0035174	-0.0035174
IMP	0	0.0162338	0.0035174	-0.0035174	0.0127164
MRF	0	0	0.00351839	-0.00351839	-0.00351839
CSM	0	0	0.00352032	-0.00352032	-0.00352032
WTK	0	0	0.00352442	-0.00352442	-0.00352442
DNM	0	0	0.00352759	-0.00352759	-0.00352759
RWT	0	0	0.00352913	-0.00352913	-0.00352913
NNC	0	0	0.00352982	-0.00352982	-0.00352982
CHA	0	0	0.00353596	-0.00353596	-0.00353596
FCY	0	0	0.00353695	-0.00353695	-0.00353695
HKH	0	0	0.00353863	-0.00353863	-0.00353863
[truncated: 6,002 more rows]

## Sheet: S5
Table S5: Motifs exclusively found in A-cell epitopes and their frequency of occurrence, sorted in the decreasing order of counts.
Exclusive A-cell Epitope motifs	Count in A-cell Epitopes	Composition in A-cell Epitopes#
RRRR	38	0.0113602
RIV	30	0.00896861
IRV	23	0.00687593
RIR	23	0.00687593
RIVP	22	0.00657698
HGV	22	0.00657698		# Count in the A-cell Epitopes divided by the total number of residue positions in the A-cell epitopes (3345).
RRRRR	21	0.00627803
RRRRRRRRR	19	0.00568012
RRRRRRRR	19	0.00568012
RRRRRRR	19	0.00568012
RRRRRR	19	0.00568012
WW	19	0.00568012
PCI	18	0.00538117
VIR	18	0.00538117
IRR	18	0.00538117
KLIL	17	0.00508221
RIRV	15	0.0044843
ALK	15	0.0044843
FKLIL	14	0.00418535
FKLI	14	0.00418535
IVPA	14	0.00418535
RVP	14	0.00418535
LRI	14	0.00418535
GPCI	13	0.0038864
RVI	13	0.0038864
IW	13	0.0038864
WI	13	0.0038864
IRRRRRRRR	12	0.00358744
IRRRRRRRRR	12	0.00358744
IRRRRRRR	12	0.00358744
IRRRRRR	12	0.00358744
IRRRRR	12	0.00358744
KLILA	12	0.00358744
IRRRR	12	0.00358744
IRRR	12	0.00358744
KWK	12	0.00358744
EEYFMYR	11	0.00328849
ILEEYFM	11	0.00328849
ILEEYFMY	11	0.00328849
ILEEYFMYR	11	0.00328849
LEEYFMY	11	0.00328849
LEEYFMYR	11	0.00328849
TILEEY	11	0.00328849
TILEEYF	11	0.00328849
TILEEYFM	11	0.00328849
TILEEYFMY	11	0.00328849
TILEEYFMYR	11	0.00328849
EEYFMY	11	0.00328849
LEEYFM	11	0.00328849
ILEEYF	11	0.00328849
SFKLIL	11	0.00328849
EEYFM	11	0.00328849
SFKLI	11	0.00328849
EYFMYR	11	0.00328849
YFMYR	11	0.00328849
LEEYF	11	0.00328849
ILEEY	11	0.00328849
EYFMY	11	0.00328849
FMYR	11	0.00328849
TILEE	11	0.00328849
YFMY	11	0.00328849
EYFM	11	0.00328849
EEYF	11	0.00328849
SFKL	11	0.00328849
LRIR	11	0.00328849
TILE	11	0.00328849
FMY	11	0.00328849
YFM	11	0.00328849
ILEE	11	0.00328849
MYR	11	0.00328849
WRR	11	0.00328849
EYF	11	0.00328849
RIK	11	0.00328849
TIL	11	0.00328849
FW	11	0.00328849
FTILEEY	10	0.00298954
FTILEEYF	10	0.00298954
FTILEEYFM	10	0.00298954
FTILEEYFMY	10	0.00298954
FTILEEYFMYR	10	0.00298954
EEYFMYRG	10	0.00298954
ILEEYFMYRG	10	0.00298954
LEEYFMYRG	10	0.00298954
TILEEYFMYRG	10	0.00298954
EYFMYRG	10	0.00298954
FTILEE	10	0.00298954
YFMYRG	10	0.00298954
FKLILA	10	0.00298954
FMYRG	10	0.00298954
FGPCI	10	0.00298954
FTILE	10	0.00298954
FNSAI	10	0.00298954
FGPC	10	0.00298954
MYRG	10	0.00298954
FNSA	10	0.00298954
FTIL	10	0.00298954
NSAI	10	0.00298954
WKY	10	0.00298954
CIL	10	0.00298954
FNS	10	0.00298954
FTI	10	0.00298954
YRG	10	0.00298954
FGP	10	0.00298954
IKP	10	0.00298954
SAI	10	0.00298954
RRL	10	0.00298954

## Sheet: S6
Table S6: Motifs exclusively found in Non-epitopes and their frequency of occurance, sorted in decreasing order of counts
Exclusive Non-epitope motifs	Count in Non-epitopes	Composition in Non-epitopes#
EG	39	0.00801974
LLL	32	0.0065803		# Count in the Non-Epitopes divided by the total number of residue positions in the Non-Epitopes (4863).
PE	23	0.00472959
ED	22	0.00452396
EV	21	0.00431832
EP	20	0.00411269
FP	20	0.00411269
LLLL	20	0.00411269
GGG	19	0.00390705
GT	19	0.00390705
ET	18	0.00370142
NP	17	0.00349578
TE	17	0.00349578
ILL	16	0.00329015
QS	15	0.00308452
SST	15	0.00308452
DF	14	0.00287888
FS	14	0.00287888
GGV	14	0.00287888
LLI	14	0.00287888
LLLLL	14	0.00287888
PN	14	0.00287888
AAA	13	0.00267325
AEG	13	0.00267325
EGG	13	0.00267325
LD	13	0.00267325
QP	13	0.00267325
FLA	12	0.00246761
GGGV	12	0.00246761
TSS	12	0.00246761
AEGG	11	0.00226198
AEGGG	11	0.00226198
AEGGGV	11	0.00226198
AQ	11	0.00226198
DE	11	0.00226198
EF	11	0.00226198
EGGG	11	0.00226198
EGGGV	11	0.00226198
FLAE	11	0.00226198
FLAEG	11	0.00226198
FLAEGG	11	0.00226198
FLAEGGG	11	0.00226198
FLAEGGGV	11	0.00226198
LAEG	11	0.00226198
LAEGG	11	0.00226198
LAEGGG	11	0.00226198
LAEGGGV	11	0.00226198
PM	11	0.00226198
PQ	11	0.00226198
QA	11	0.00226198
SN	11	0.00226198
DFL	10	0.00205634
FF	10	0.00205634
GVR	10	0.00205634
LLLLLL	10	0.00205634
LQ	10	0.00205634
TFP	10	0.00205634
DFLA	9	0.00185071
DFLAE	9	0.00185071
DFLAEG	9	0.00185071
DFLAEGG	9	0.00185071
DFLAEGGG	9	0.00185071
DFLAEGGGV	9	0.00185071
EN	9	0.00185071
FE	9	0.00185071
HL	9	0.00185071
ILI	9	0.00185071
LGK	9	0.00185071
LII	9	0.00185071
LILL	9	0.00185071
LLS	9	0.00185071
NN	9	0.00185071
SGA	9	0.00185071
SPM	9	0.00185071
SSS	9	0.00185071
SW	9	0.00185071
TQ	9	0.00185071
AEGGGVR	8	0.00164508
AST	8	0.00164508
EDL	8	0.00164508
EGGGVR	8	0.00164508
EI	8	0.00164508
FLAEGGGVR	8	0.00164508
FSP	8	0.00164508
FTS	8	0.00164508
GEG	8	0.00164508
GGGVR	8	0.00164508
GGVR	8	0.00164508
GKT	8	0.00164508
GLG	8	0.00164508
GPS	8	0.00164508
IE	8	0.00164508
IIL	8	0.00164508
LAEGGGVR	8	0.00164508
STG	8	0.00164508
SYS	8	0.00164508
TAS	8	0.00164508
TSG	8	0.00164508
TSST	8	0.00164508
ASTG	7	0.00143944
ASTGK	7	0.00143944
ASTGKT	7	0.00143944
ASTGKTF	7	0.00143944
ASTGKTFP	7	0.00143944
ASTGKTFPG	7	0.00143944
ASTGKTFPGF	7	0.00143944
ASTGKTFPGFF	7	0.00143944
AVL	7	0.00143944
DFLAEGGGVR	7	0.00143944
DQ	7	0.00143944
EH	7	0.00143944
FPG	7	0.00143944
FPGF	7	0.00143944
FPGFF	7	0.00143944
FSPM	7	0.00143944
FTSS	7	0.00143944
FTSST	7	0.00143944
GDF	7	0.00143944
GDFL	7	0.00143944
GDFLA	7	0.00143944
GDFLAE	7	0.00143944
GDFLAEG	7	0.00143944
GDFLAEGG	7	0.00143944
GDFLAEGGG	7	0.00143944
GDFLAEGGGV	7	0.00143944
GFF	7	0.00143944
GKTF	7	0.00143944
GKTFP	7	0.00143944
GKTFPG	7	0.00143944
GKTFPGF	7	0.00143944
GKTFPGFF	7	0.00143944
GLA	7	0.00143944
ILIL	7	0.00143944
ILLL	7	0.00143944
ILLLL	7	0.00143944
KQFT	7	0.00143944
KQFTS	7	0.00143944
KQFTSS	7	0.00143944
KQFTSST	7	0.00143944
KTF	7	0.00143944
KTFP	7	0.00143944
KTFPG	7	0.00143944
KTFPGF	7	0.00143944
KTFPGFF	7	0.00143944
LAP	7	0.00143944
LTS	7	0.00143944
PGF	7	0.00143944
PGFF	7	0.00143944
QFT	7	0.00143944
QFTS	7	0.00143944
QFTSS	7	0.00143944
QFTSST	7	0.00143944
SGS	7	0.00143944
SKQ	7	0.00143944
SKQF	7	0.00143944
SKQFT	7	0.00143944
SKQFTS	7	0.00143944
SKQFTSS	7	0.00143944
SKQFTSST	7	0.00143944
STGK	7	0.00143944
STGKT	7	0.00143944
STGKTF	7	0.00143944
STGKTFP	7	0.00143944
STGKTFPG	7	0.00143944
STGKTFPGF	7	0.00143944
STGKTFPGFF	7	0.00143944
STS	7	0.00143944
SYSK	7	0.00143944
SYSKQ	7	0.00143944
SYSKQF	7	0.00143944
SYSKQFT	7	0.00143944
SYSKQFTS	7	0.00143944
SYSKQFTSS	7	0.00143944
SYSKQFTSST	7	0.00143944
TAST	7	0.00143944
TASTG	7	0.00143944
TASTGK	7	0.00143944
TASTGKT	7	0.00143944
TASTGKTF	7	0.00143944
TASTGKTFP	7	0.00143944
TASTGKTFPG	7	0.00143944
TASTGKTFPGF	7	0.00143944
TASTGKTFPGFF	7	0.00143944
TFPG	7	0.00143944
TFPGF	7	0.00143944
TFPGFF	7	0.00143944
TGK	7	0.00143944
TGKT	7	0.00143944
TGKTF	7	0.00143944
TGKTFP	7	0.00143944
TGKTFPG	7	0.00143944
TGKTFPGF	7	0.00143944
TGKTFPGFF	7	0.00143944
TSE	7	0.00143944
WE	7	0.00143944
YSK	7	0.00143944
YSKQ	7	0.00143944
YSKQF	7	0.00143944
YSKQFT	7	0.00143944
YSKQFTS	7	0.00143944
YSKQFTSS	7	0.00143944
YSKQFTSST	7	0.00143944

## Sheet: S7
Table S7: The performance of models based on different machine learning techniques developed using amino acid composition (AAC) and dipeptide composition (DP). Models were evaluated on internal and external datasets.
Internal Dataset										External Dataset
AAC
Classifier	Threshold	Sensitivity	Specificity	Accuracy	MCC	ROC				Classifier	Threshold	Sensitivity	Specificity	Accuracy	MCC	ROC
								Best_parameters
SVM	0	94.24	95.78	95.1	0.9	0.98284		g=0.001,c=3,j=3		SVM	0	91.8	93.51	92.75	0.85	0.98
RF	0.5	94.24	94.16	94.19	0.88	0.98		ntree= 700		RF	0.5	93.44	90.91	92.03	0.84	0.96
J48	0.3	87.65	88.96	88.38	0.76	0.88		c=0.15,m=2		J48	0.3	88.52	89.61	89.13	0.78	0.88
Naïve	0.4	83.54	83.77	83.67	0.67	0.92		Default		Naïve	0.4	81.97	85.71	84.06	0.68	0.9
SMO	0.6	92.18	95.13	93.83	0.87	0.94		g=0.001,c=5		SMO	0.6	91.8	92.21	92.03	0.84	0.92
DPC
Classifier	Threshold	Sensitivity	Specificity	Accuracy	MCC	ROC				Classifier	Threshold	Sensitivity	Specificity	Accuracy	MCC	ROC
								Best_parameters
SVM	0	95.06	96.1	95.64	0.91	0.98973		g=0.0005,c=1,j=2		SVM	0	95.08	96.1	95.65	0.91	0.99
RF	0.4	94.24	95.13	94.74	0.89	0.99		ntree= 100		RF	0.4	91.8	87.01	89.13	0.78	0.95
J48	0.1	88.07	91.23	89.84	0.79	0.87		c=0.4,m=1		J48	0.1	90.16	89.61	89.86	0.8	0.88
Naïve	1	91.77	81.82	86.21	0.73	0.87		Default		Naïve	1	95.08	83.12	88.41	0.78	0.89
SMO	0.5	90.95	94.81	93.1	0.86	0.93		g=0.0001,c=5		SMO	0.5	93.44	96.1	94.93	0.9	0.95
AAC: Amino Acid Composition, DPC: Dipeptide Composition, SVM: Support Vector Machine, RF: Random Forest, J48: Tree-based Classifier, Naïve: Naïve Bayes Classifier, SMO: Sequential Minimal Optimization, MCC: Matthews Correlation Coefficient, ROC: Receiver Operating Characterisitic

## Sheet: S8
Table S8: The performance of SVM-based A-cell epitope prediction models developed using various features; models were evaluating on training and independent datasets using five-fold cross-validation.
Internal Dataset										External Dataset
Features	Threshold	Sensitivity	Specificity	Accuracy	MCC	Best_parameters			Features	Threshold	Sensitivity	Specificity	Accuracy	MCC	Best_parameters
AAC*	0	94.24	95.78	95.1	0.9	g=0.001,c=3,j=3			AAC	0	91.8	93.51	92.75	0.85	g=0.001,c=3,j=3
N5 AAC	0	89.08	91.5	90.34	0.81	g=0.0005,c=2,j=1			N5 AAC	0	85.45	96.92	91.67	0.84	g=0.0005,c=2,j=1
C5 AAC	0	91.27	92.31	91.81	0.84	g=0.001,c=3,j=1			C5 AAC	0	89.09	90.77	90	0.8	g=0.001,c=3,j=1
N5C5 AAC	-0.1	92.58	95.14	93.91	0.88	g=0.0005,c=1,j=1			N5C5 AAC	-0.1	92.73	98.46	95.83	0.92	g=0.0005,c=1,j=1
DPC	0	95.06	96.1	95.64	0.91	g=0.0005,c=1,j=2			DPC	0	95.08	96.1	95.65	0.91	g=0.0005,c=1,j=2
N5 DPC	-0.1	86.03	86.64	86.34	0.73	g=5e-05,c=2,j=1			N5 DPC	-0.1	90.16	92.21	91.3	0.82	g=5e-05,c=2,j=1
C5 DPC	-0.1	89.96	94.33	92.23	0.84	g=0.0005,c=1,j=2			C5 DPC	-0.1	96.36	90.77	93.33	0.87	g=0.0005,c=1,j=2
N5C5 DPC	0.1	92.14	94.33	93.28	0.87	g=0.0001,c=2,j=2			N5C5 DPC	0.1	95.08	94.81	94.93	0.9	g=0.0001,c=2,j=2
N5 Bin	-0.1	87.34	88.26	87.82	0.76	g=0.5,c=1,j=1			N5 Bin	-0.1	87.27	93.85	90.83	0.82	g=0.5,c=1,j=1
C5 Bin	-0.2	86.46	89.47	88.03	0.76	g=0.5,c=9,j=5			C5 Bin	-0.2	92.73	92.31	92.5	0.85	g=0.5,c=9,j=5
N5C5 Bin	0	89.96	91.9	90.97	0.82	g=0.1,c=9,j=5			N5C5 Bin	0	96.36	96.92	96.67	0.93	g=0.1,c=9,j=5
N10 Bin	-0.2	86.37	85.88	86.21	0.72	g=0.1,c=1,j=2			N10 Bin	-0.2	92.31	79.59	84	0.69	g=0.1,c=1,j=2
C10 Bin	-0.2	83.19	88.14	86.21	0.71	g=0.1,c=1,j=2			C10 Bin	-0.2	80.77	91.84	88	0.73	g=0.1,c=1,j=2
N10C10 Bin	-0.3	88.5	90.4	89.66	0.78	g=0.1,c=1,j=2			N10C10 Bin	-0.3	96.15	87.76	90.67	0.81	g=0.1,c=1,j=2
AAC+Motif	0	96.3	96.43	96.37	0.93	g=0.0005,c=9,j=3			AAC+Motif	0	90.16	90.91	90.58	0.81	g=0.0005,c=9,j=3
DPC+Motif	0	95.47	98.05	96.91	0.94	g=0.0005,c=1,j=2			DPC+Motif	0	93.44	96.1	94.93	0.9	g=0.0005,c=1,j=2
* MCC: Matthews Correlation Coefficient, AAC: Amino Acid Composition, DPC: Dipeptide Composition, N5: First 5 residues from N terminus, C5: First 5 residues from C terminus,, N5C5: First 5 residues from N and C terminus respectively, bin: Binary profile, AAC+motif: amino acid composition with MERCI motif score, DPC+motif: dipeptide composition with MERCI motif score, SVM parameters g: gamma param…
